# Supplementary material for: Influence of the spatial distribution of copper sites on the selectivity of the oxygen reduction reaction
Source: Dalton Trans. 2021 Dec 21;51(3):1206–15. doi: 10.1039/d1dt03296h (PMC8763313; doi:10.1039/d1dt03296h)
Supplement: DT-051-D1DT03296H-s002 [file DT-051-D1DT03296H-s002.cif]

# Electronic Supplementary Material (ESI) for Dalton Transactions.
# This journal is © The Royal Society of Chemistry 2021

####################################################################### 
# 
# This file contains crystal structure data downloaded from the 
# Cambridge Structural Database (CSD) hosted by the Cambridge 
# Crystallographic Data Centre (CCDC).
# 
# Full information about CCDC data access policies and citation 
# guidelines are available at http://www.ccdc.cam.ac.uk/access/V1 
# 
# Audit and citation data items may have been added by the CCDC. 
# Please retain this information to preserve the provenance of 
# this file and to allow appropriate attribution of the data. 
# 
#######################################################################

data_Cu3L1
_database_code_depnum_ccdc_archive 'CCDC 2099322'
loop_
_audit_author_name
_audit_author_address
'M.A. Siegler'
;Johns Hopkins University
United States of America
;
_audit_update_record             
;
2021-07-26 deposited with the CCDC.	2021-11-25 downloaded from the CCDC.
;

_audit_creation_method           SHELXL-2018/3
_shelx_SHELXL_version_number     2018/3
_chemical_name_systematic        ?
_chemical_name_common            ?
_chemical_melting_point          ?
_chemical_formula_moiety         
'C48 H57 Cu3 F9 N9 O15 S3, 3(C F3 O3 S), 2(C3 H6 O), 0.773(O)'
_chemical_formula_sum            'C57 H69 Cu3 F18 N9 O26.77 S6'
_chemical_formula_weight         2033.51

loop_
_atom_type_symbol
_atom_type_description
_atom_type_scat_dispersion_real
_atom_type_scat_dispersion_imag
_atom_type_scat_source
C C 0.0181 0.0091 'International Tables Vol C Tables 4.2.6.8 and 6.1.1.4'
H H 0.0000 0.0000 'International Tables Vol C Tables 4.2.6.8 and 6.1.1.4'
N N 0.0311 0.0180 'International Tables Vol C Tables 4.2.6.8 and 6.1.1.4'
O O 0.0492 0.0322 'International Tables Vol C Tables 4.2.6.8 and 6.1.1.4'
F F 0.0727 0.0534 'International Tables Vol C Tables 4.2.6.8 and 6.1.1.4'
S S 0.3331 0.5567 'International Tables Vol C Tables 4.2.6.8 and 6.1.1.4'
Cu Cu -1.9646 0.5888 'International Tables Vol C Tables 4.2.6.8 and 6.1.1.4'

_space_group_crystal_system      monoclinic
_space_group_IT_number           14
_space_group_name_H-M_alt        'P 21/c'
_space_group_name_Hall           '-P 2ybc'

_shelx_space_group_comment       
;
The symmetry employed for this shelxl refinement is uniquely defined
by the following loop, which should always be used as a source of
symmetry information in preference to the above space-group names.
They are only intended as comments.
;

loop_
_space_group_symop_operation_xyz
'x, y, z'
'-x, y+1/2, -z+1/2'
'-x, -y, -z'
'x, -y-1/2, z-1/2'

_cell_length_a                   18.4026(4)
_cell_length_b                   29.9073(5)
_cell_length_c                   16.2508(3)
_cell_angle_alpha                90
_cell_angle_beta                 107.605(2)
_cell_angle_gamma                90
_cell_volume                     8525.1(3)
_cell_formula_units_Z            4
_cell_measurement_temperature    110(2)
_cell_measurement_reflns_used    14607
_cell_measurement_theta_min      3.16
_cell_measurement_theta_max      71.89

_exptl_crystal_description       lath
_exptl_crystal_colour            'pale blue'
_exptl_crystal_density_meas      ?
_exptl_crystal_density_method    ?
_exptl_crystal_density_diffrn    1.584
_exptl_crystal_F_000             4133
_exptl_transmission_factor_min   ?
_exptl_transmission_factor_max   ?
_exptl_crystal_size_max          0.25
_exptl_crystal_size_mid          0.12
_exptl_crystal_size_min          0.03
_exptl_absorpt_coefficient_mu    3.287
_shelx_estimated_absorpt_T_min   ?
_shelx_estimated_absorpt_T_max   ?
_exptl_absorpt_correction_type   analytical
_exptl_absorpt_correction_T_min  0.525
_exptl_absorpt_correction_T_max  0.916
_exptl_absorpt_process_details   
;
CrysAlisPro 1.171.39.29c (Rigaku Oxford Diffraction, 2017)
Analytical numeric absorption correction using a multifaceted crystal
			model based on expressions derived by R.C. Clark & J.S. Reid.
(Clark, R. C. & Reid, J. S. (1995). Acta Cryst. A51, 887-897)
Empirical absorption correction using spherical harmonics,
 implemented in SCALE3 ABSPACK scaling algorithm.
;
_oxdiff_exptl_absorpt_empirical_full_min 0.789
_oxdiff_exptl_absorpt_empirical_full_max 1.271
_oxdiff_exptl_absorpt_empirical_details 
;
Empirical correction (ABSPACK) includes:
- Absorption correction using spherical harmonics
- Frame scaling
;
_exptl_absorpt_special_details   ?
_diffrn_ambient_temperature      110(2)
_diffrn_radiation_wavelength     1.54178
_diffrn_radiation_type           CuK\a
_diffrn_radiation_source         'SuperNova (Cu) X-ray Source'
_diffrn_radiation_monochromator  mirror
_diffrn_measurement_device_type  'SuperNova, Dual, Cu at zero, Atlas'
_diffrn_measurement_method       '\w scans'
_diffrn_standards_number         .
_diffrn_standards_interval_time  .
_diffrn_standards_decay_%        .
_diffrn_reflns_number            55376
_diffrn_reflns_av_unetI/netI     0.0534
_diffrn_reflns_av_R_equivalents  0.0536
_diffrn_reflns_limit_h_min       -20
_diffrn_reflns_limit_h_max       22
_diffrn_reflns_limit_k_min       -36
_diffrn_reflns_limit_k_max       24
_diffrn_reflns_limit_l_min       -20
_diffrn_reflns_limit_l_max       20
_diffrn_reflns_theta_min         2.519
_diffrn_reflns_theta_max         71.897
_diffrn_reflns_theta_full        67.679
_diffrn_measured_fraction_theta_max 0.999
_diffrn_measured_fraction_theta_full 1.000
_diffrn_reflns_Laue_measured_fraction_max 0.999
_diffrn_reflns_Laue_measured_fraction_full 1.000
_diffrn_reflns_point_group_measured_fraction_max 0.999
_diffrn_reflns_point_group_measured_fraction_full 1.000
_reflns_number_total             16724
_reflns_number_gt                12426
_reflns_threshold_expression     'I > 2\s(I)'
_reflns_Friedel_coverage         0.000
_reflns_Friedel_fraction_max     .
_reflns_Friedel_fraction_full    .

_reflns_special_details          
;
 Reflections were merged by SHELXL according to the crystal
 class for the calculation of statistics and refinement.
 
 Structure factors included contributions from the .fab file.
 
 _reflns_Friedel_fraction is defined as the number of unique
 Friedel pairs measured divided by the number that would be
 possible theoretically, ignoring centric projections and
 systematic absences.
;

_computing_data_collection       'CrysAlisPro 1.171.39.29c (Rigaku OD, 2017)'
_computing_cell_refinement       'CrysAlisPro 1.171.39.29c (Rigaku OD, 2017)'
_computing_data_reduction        'CrysAlisPro 1.171.39.29c (Rigaku OD, 2017)'
_computing_structure_solution    'SHELXS-2018/3 (Sheldrick, 2018)'
_computing_structure_refinement  'SHELXL-2018/3 (Sheldrick, 2018)'
_computing_molecular_graphics    'SHELXTL v6.10 (Sheldrick, 2008)'
_computing_publication_material  'SHELXTL v6.10 (Sheldrick, 2008)'
_refine_special_details          ?
_refine_ls_structure_factor_coef Fsqd
_refine_ls_matrix_type           full
_refine_ls_weighting_scheme      calc
_refine_ls_weighting_details     
'w=1/[\s^2^(Fo^2^)+(0.0628P)^2^+14.0062P] where P=(Fo^2^+2Fc^2^)/3'
_atom_sites_solution_primary     direct
_atom_sites_solution_secondary   difmap
_atom_sites_solution_hydrogens   mixed
_refine_ls_hydrogen_treatment    mixed
_refine_ls_extinction_method     none
_refine_ls_extinction_coef       .
_refine_ls_number_reflns         16724
_refine_ls_number_parameters     1420
_refine_ls_number_restraints     1121
_refine_ls_R_factor_all          0.0774
_refine_ls_R_factor_gt           0.0544
_refine_ls_wR_factor_ref         0.1469
_refine_ls_wR_factor_gt          0.1324
_refine_ls_goodness_of_fit_ref   1.014
_refine_ls_restrained_S_all      1.016
_refine_ls_shift/su_max          0.001
_refine_ls_shift/su_mean         0.000

loop_
_atom_site_label
_atom_site_type_symbol
_atom_site_fract_x
_atom_site_fract_y
_atom_site_fract_z
_atom_site_U_iso_or_equiv
_atom_site_adp_type
_atom_site_occupancy
_atom_site_site_symmetry_order
_atom_site_calc_flag
_atom_site_refinement_flags_posn
_atom_site_refinement_flags_adp
_atom_site_refinement_flags_occupancy
_atom_site_disorder_assembly
_atom_site_disorder_group
Cu1 Cu 0.34831(3) 0.40626(2) 0.34609(3) 0.02331(12) Uani 1 1 d D . . . .
Cu2 Cu 0.34114(3) 0.07538(2) 0.32424(4) 0.03159(14) Uani 1 1 d . . . . .
Cu3 Cu 0.80786(3) 0.23324(2) 0.34695(3) 0.02777(13) Uani 1 1 d . . . . .
C1 C 0.4688(2) 0.28207(12) 0.3613(2) 0.0210(7) Uani 1 1 d . . . . .
C2 C 0.4304(2) 0.24224(12) 0.3662(2) 0.0218(7) Uani 1 1 d . . . . .
H2 H 0.381294 0.243601 0.373788 0.026 Uiso 1 1 calc R U . . .
C3 C 0.4623(2) 0.20077(12) 0.3601(2) 0.0235(7) Uani 1 1 d . . . . .
C4 C 0.5340(2) 0.19913(12) 0.3473(2) 0.0250(7) Uani 1 1 d . . . . .
H4 H 0.556609 0.170900 0.344104 0.030 Uiso 1 1 calc R U . . .
C5 C 0.5730(2) 0.23811(12) 0.3391(2) 0.0226(7) Uani 1 1 d . . . . .
C6 C 0.5401(2) 0.27927(12) 0.3472(2) 0.0219(7) Uani 1 1 d . . . . .
H6 H 0.566576 0.306014 0.342991 0.026 Uiso 1 1 calc R U . . .
C7 C 0.4365(2) 0.32619(11) 0.3780(2) 0.0224(7) Uani 1 1 d . . . . .
H7A H 0.400002 0.320324 0.410751 0.027 Uiso 1 1 calc R U . . .
H7B H 0.478674 0.344213 0.415680 0.027 Uiso 1 1 calc R U . . .
C8 C 0.4226(2) 0.15788(12) 0.3715(2) 0.0265(7) Uani 1 1 d . . . . .
H8A H 0.461541 0.136845 0.406047 0.032 Uiso 1 1 calc R U . . .
H8B H 0.387345 0.164683 0.405315 0.032 Uiso 1 1 calc R U . . .
C9 C 0.6477(2) 0.23536(13) 0.3186(2) 0.0256(7) Uani 1 1 d . . . . .
H9A H 0.647989 0.207375 0.286186 0.031 Uiso 1 1 calc R U . . .
H9B H 0.650083 0.260606 0.280102 0.031 Uiso 1 1 calc R U . . .
C10 C 0.4694(2) 0.47614(13) 0.3872(2) 0.0289(8) Uani 1 1 d . . . . .
H10 H 0.438815 0.491819 0.415403 0.035 Uiso 1 1 calc R U . . .
C11 C 0.5392(2) 0.49367(13) 0.3893(2) 0.0324(9) Uani 1 1 d . . . . .
H11 H 0.556230 0.521242 0.417605 0.039 Uiso 1 1 calc R U . . .
C12 C 0.5842(2) 0.47024(15) 0.3493(3) 0.0354(9) Uani 1 1 d . . . . .
H12 H 0.632904 0.481376 0.350570 0.042 Uiso 1 1 calc R U . . .
C13 C 0.5575(2) 0.43047(14) 0.3074(2) 0.0308(8) Uani 1 1 d . . . . .
H13 H 0.587492 0.413991 0.279575 0.037 Uiso 1 1 calc R U . . .
C14 C 0.4860(2) 0.41505(12) 0.3066(2) 0.0246(7) Uani 1 1 d . . . . .
C15 C 0.4494(2) 0.37401(12) 0.2574(2) 0.0250(7) Uani 1 1 d . . . . .
H15A H 0.420924 0.382246 0.197313 0.030 Uiso 1 1 calc R U . . .
H15B H 0.489181 0.352045 0.255766 0.030 Uiso 1 1 calc R U . . .
C16 C 0.3327(2) 0.32890(12) 0.2394(2) 0.0250(7) Uani 1 1 d . . . . .
H16A H 0.347972 0.297419 0.235447 0.030 Uiso 1 1 calc R U . . .
H16B H 0.320250 0.342393 0.181206 0.030 Uiso 1 1 calc R U . . .
C17 C 0.2643(2) 0.33060(12) 0.2712(2) 0.0240(7) Uani 1 1 d . . . . .
C18 C 0.2062(2) 0.29946(13) 0.2453(2) 0.0312(8) Uani 1 1 d . . . . .
H18 H 0.209496 0.275524 0.208171 0.037 Uiso 1 1 calc R U . . .
C19 C 0.1433(2) 0.30380(14) 0.2743(3) 0.0357(9) Uani 1 1 d . . . . .
H19 H 0.102502 0.282997 0.256892 0.043 Uiso 1 1 calc R U . . .
C20 C 0.1403(2) 0.33858(15) 0.3288(3) 0.0346(9) Uani 1 1 d . . . . .
H20 H 0.097996 0.341761 0.350305 0.041 Uiso 1 1 calc R U . . .
C21 C 0.1998(2) 0.36869(14) 0.3517(2) 0.0307(8) Uani 1 1 d . . . . .
H21 H 0.197509 0.392956 0.388591 0.037 Uiso 1 1 calc R U . . .
C22 C 0.1866(3) 0.09668(17) 0.3371(3) 0.0442(11) Uani 1 1 d . . . . .
H22 H 0.188908 0.068905 0.366135 0.053 Uiso 1 1 calc R U . . .
C23 C 0.1222(3) 0.12239(19) 0.3223(3) 0.0507(12) Uani 1 1 d . . . . .
H23 H 0.080158 0.112138 0.339453 0.061 Uiso 1 1 calc R U . . .
C24 C 0.1193(3) 0.16322(19) 0.2823(3) 0.0516(12) Uani 1 1 d . . . . .
H24 H 0.075310 0.181612 0.271952 0.062 Uiso 1 1 calc R U . . .
C25 C 0.1809(3) 0.17699(16) 0.2576(3) 0.0452(11) Uani 1 1 d . . . . .
H25 H 0.180214 0.205295 0.230858 0.054 Uiso 1 1 calc R U . . .
C26 C 0.2438(2) 0.14946(14) 0.2719(2) 0.0330(8) Uani 1 1 d . . . . .
C27 C 0.3106(2) 0.16069(13) 0.2412(2) 0.0307(8) Uani 1 1 d . . . . .
H27A H 0.298074 0.153890 0.178889 0.037 Uiso 1 1 calc R U . . .
H27B H 0.321725 0.193062 0.249264 0.037 Uiso 1 1 calc R U . . .
C28 C 0.4274(2) 0.12121(12) 0.2359(2) 0.0293(8) Uani 1 1 d . . . . .
H28A H 0.460269 0.146494 0.230301 0.035 Uiso 1 1 calc R U . . .
H28B H 0.395158 0.112636 0.177410 0.035 Uiso 1 1 calc R U . . .
C29 C 0.4759(2) 0.08215(12) 0.2787(2) 0.0307(8) Uani 1 1 d . . . . .
C30 C 0.5486(2) 0.07438(14) 0.2745(2) 0.0333(9) Uani 1 1 d . . . . .
H30 H 0.572157 0.094985 0.246065 0.040 Uiso 1 1 calc R U . . .
C31 C 0.5869(3) 0.03616(15) 0.3124(3) 0.0398(10) Uani 1 1 d . . . . .
H31 H 0.636694 0.030026 0.309555 0.048 Uiso 1 1 calc R U . . .
C32 C 0.5517(3) 0.00709(15) 0.3543(3) 0.0441(11) Uani 1 1 d . . . . .
H32 H 0.576636 -0.019456 0.380342 0.053 Uiso 1 1 calc R U . . .
C33 C 0.4798(3) 0.01735(14) 0.3577(3) 0.0422(10) Uani 1 1 d . . . . .
H33 H 0.456401 -0.002158 0.388282 0.051 Uiso 1 1 calc R U . . .
C34 C 0.8394(2) 0.13588(16) 0.3407(3) 0.0409(10) Uani 1 1 d . . . . .
H34 H 0.872517 0.143232 0.307872 0.049 Uiso 1 1 calc R U . . .
C35 C 0.8296(3) 0.09169(17) 0.3589(4) 0.0530(13) Uani 1 1 d . . . . .
H35 H 0.856321 0.068974 0.339167 0.064 Uiso 1 1 calc R U . . .
C36 C 0.7811(3) 0.08035(17) 0.4057(4) 0.0524(12) Uani 1 1 d . . . . .
H36 H 0.774341 0.049952 0.418674 0.063 Uiso 1 1 calc R U . . .
C37 C 0.7426(3) 0.11385(15) 0.4333(3) 0.0407(10) Uani 1 1 d . . . . .
H37 H 0.707776 0.106849 0.464224 0.049 Uiso 1 1 calc R U . . .
C38 C 0.7554(2) 0.15787(13) 0.4152(2) 0.0287(8) Uani 1 1 d . . . . .
C39 C 0.7227(2) 0.19675(13) 0.4509(2) 0.0271(8) Uani 1 1 d . . . . .
H39A H 0.671278 0.188987 0.453854 0.033 Uiso 1 1 calc R U . . .
H39B H 0.755517 0.203584 0.510130 0.033 Uiso 1 1 calc R U . . .
C40 C 0.7268(2) 0.27883(13) 0.4433(2) 0.0263(7) Uani 1 1 d . . . . .
H40A H 0.764149 0.275038 0.501245 0.032 Uiso 1 1 calc R U . . .
H40B H 0.677347 0.287766 0.450813 0.032 Uiso 1 1 calc R U . . .
C41 C 0.7540(2) 0.31448(13) 0.3937(2) 0.0290(8) Uani 1 1 d . . . . .
C42 C 0.7380(3) 0.35943(14) 0.3979(3) 0.0390(9) Uani 1 1 d . . . . .
H42 H 0.706541 0.369467 0.430978 0.047 Uiso 1 1 calc R U . . .
C43 C 0.7689(3) 0.38951(17) 0.3530(3) 0.0500(12) Uani 1 1 d . . . . .
H43 H 0.758683 0.420581 0.354480 0.060 Uiso 1 1 calc R U . . .
C44 C 0.8150(3) 0.37369(17) 0.3057(3) 0.0514(12) Uani 1 1 d . . . . .
H44 H 0.837391 0.393826 0.275114 0.062 Uiso 1 1 calc R U . . .
C45 C 0.8276(3) 0.32908(16) 0.3038(3) 0.0401(10) Uani 1 1 d . . . . .
H45 H 0.858141 0.318502 0.270071 0.048 Uiso 1 1 calc R U . . .
N1 N 0.39664(17) 0.35392(10) 0.30042(17) 0.0220(6) Uani 1 1 d . . . . .
N2 N 0.37840(19) 0.13480(10) 0.28963(19) 0.0277(7) Uani 1 1 d . . . . .
N3 N 0.71797(18) 0.23638(10) 0.39491(19) 0.0259(6) Uani 1 1 d . . . . .
N4 N 0.44347(18) 0.43782(10) 0.34684(18) 0.0252(6) Uani 1 1 d . . . . .
N5 N 0.26099(17) 0.36462(10) 0.32327(18) 0.0254(6) Uani 1 1 d . . . . .
N6 N 0.2464(2) 0.10955(12) 0.3117(2) 0.0350(7) Uani 1 1 d . . . . .
N7 N 0.4413(2) 0.05367(11) 0.3197(2) 0.0335(7) Uani 1 1 d . . . . .
N8 N 0.80281(18) 0.16892(12) 0.3688(2) 0.0308(7) Uani 1 1 d . . . . .
N9 N 0.79904(19) 0.29926(12) 0.34701(19) 0.0307(7) Uani 1 1 d . . . . .
O1 O 0.38472(15) 0.39786(9) 0.49393(16) 0.0279(5) Uani 1 1 d D . . . .
H1W1 H 0.367(2) 0.3753(12) 0.510(3) 0.042 Uiso 1 1 d D U . . .
H1W2 H 0.4301(15) 0.3974(15) 0.517(3) 0.042 Uiso 1 1 d D U . . .
O2 O 0.29672(17) 0.46061(10) 0.3729(2) 0.0406(7) Uani 1 1 d D . . . .
H2W1 H 0.282(3) 0.460(2) 0.416(2) 0.061 Uiso 1 1 d D U . . .
H2W2 H 0.266(3) 0.467(2) 0.330(2) 0.061 Uiso 1 1 d D U . . .
O3 O 0.37386(19) 0.07129(13) 0.4666(2) 0.0494(8) Uani 1 1 d D . . . .
H3W1 H 0.406(3) 0.0880(18) 0.500(3) 0.074 Uiso 1 1 d D U . . .
H3W2 H 0.340(2) 0.069(2) 0.490(4) 0.074 Uiso 1 1 d D U . . .
O4 O 0.2908(2) 0.01543(11) 0.3193(3) 0.0534(9) Uani 1 1 d D . . . .
H4W1 H 0.266(4) 0.008(2) 0.273(2) 0.080 Uiso 1 1 d D U . . .
H4W2 H 0.307(4) -0.0003(19) 0.359(3) 0.080 Uiso 1 1 d D U . . .
O5 O 0.74250(17) 0.22636(12) 0.19750(17) 0.0383(7) Uani 1 1 d D . . . .
H5W1 H 0.767(3) 0.2320(17) 0.164(3) 0.057 Uiso 1 1 d D U . . .
H5W2 H 0.712(3) 0.2063(15) 0.175(3) 0.057 Uiso 1 1 d D U . . .
O6 O 0.90067(17) 0.22876(12) 0.30967(18) 0.0388(7) Uani 1 1 d D . . . .
H6W1 H 0.893(3) 0.2344(18) 0.2588(17) 0.058 Uiso 1 1 d D U . . .
H6W2 H 0.937(3) 0.2433(17) 0.339(3) 0.058 Uiso 1 1 d D U . . .
C46 C 0.4081(3) 0.24810(16) 0.0868(2) 0.0374(10) Uani 1 1 d . . . . .
F1 F 0.45773(15) 0.23058(11) 0.05067(15) 0.0505(7) Uani 1 1 d . . . . .
F2 F 0.43281(16) 0.23880(12) 0.17045(15) 0.0592(9) Uani 1 1 d . . . . .
F3 F 0.40996(18) 0.29178(11) 0.0778(2) 0.0624(8) Uani 1 1 d . . . . .
S1 S 0.31234(6) 0.22610(4) 0.03976(6) 0.0333(2) Uani 1 1 d . . . . .
O7 O 0.27156(18) 0.24414(10) 0.09532(19) 0.0386(7) Uani 1 1 d . . . . .
O8 O 0.28973(19) 0.24187(14) -0.04702(19) 0.0524(9) Uani 1 1 d . . . . .
O9 O 0.3236(2) 0.17849(11) 0.0478(2) 0.0532(9) Uani 1 1 d . . . . .
C47 C 0.6847(3) 0.08892(14) 0.1088(2) 0.0358(9) Uani 1 1 d . . . . .
F4 F 0.68668(17) 0.06430(9) 0.17750(16) 0.0483(7) Uani 1 1 d . . . . .
F5 F 0.75242(15) 0.10914(11) 0.12317(19) 0.0562(7) Uani 1 1 d . . . . .
F6 F 0.6768(2) 0.06157(10) 0.04232(18) 0.0612(8) Uani 1 1 d . . . . .
S2 S 0.60905(5) 0.13056(3) 0.08644(6) 0.02892(19) Uani 1 1 d . . . . .
O10 O 0.61498(18) 0.15266(11) 0.01034(19) 0.0413(7) Uani 1 1 d . . . . .
O11 O 0.54177(16) 0.10381(11) 0.07445(19) 0.0433(7) Uani 1 1 d . . . . .
O12 O 0.62999(19) 0.15696(10) 0.16371(19) 0.0413(7) Uani 1 1 d . . . . .
C48 C 0.0611(12) 0.6748(6) 0.8819(12) 0.046(2) Uani 0.47(6) 1 d D U P A 1
F7 F 0.1259(13) 0.6510(9) 0.9050(19) 0.066(5) Uani 0.47(6) 1 d D U P A 1
F8 F 0.0155(16) 0.6580(8) 0.9245(17) 0.063(4) Uani 0.47(6) 1 d D U P A 1
F9 F 0.0278(17) 0.6663(10) 0.7974(12) 0.056(4) Uani 0.47(6) 1 d D U P A 1
S3 S 0.0765(10) 0.7347(6) 0.9013(6) 0.0357(7) Uani 0.47(6) 1 d D U P A 1
O13 O 0.09796(17) 0.74007(12) 0.99387(18) 0.0423(7) Uani 0.47(6) 1 d D U P A 1
O14 O 0.1403(13) 0.7425(9) 0.8667(14) 0.033(4) Uani 0.47(6) 1 d D U P A 1
O15 O 0.0069(12) 0.7553(9) 0.8506(15) 0.036(4) Uani 0.47(6) 1 d D U P A 1
C48' C 0.0567(10) 0.6771(5) 0.8801(10) 0.045(2) Uani 0.53(6) 1 d D U P A 2
F7' F 0.1198(10) 0.6545(6) 0.9207(15) 0.052(3) Uani 0.53(6) 1 d D U P A 2
F8' F -0.0015(11) 0.6621(6) 0.9056(14) 0.052(3) Uani 0.53(6) 1 d D U P A 2
F9' F 0.0397(14) 0.6685(8) 0.7953(9) 0.046(3) Uani 0.53(6) 1 d D U P A 2
S3' S 0.0707(9) 0.7372(5) 0.9013(6) 0.0357(7) Uani 0.53(6) 1 d D U P A 2
O13' O 0.09796(17) 0.74007(12) 0.99387(18) 0.0423(7) Uani 0.53(6) 1 d D U P A 2
O14' O 0.1275(13) 0.7492(8) 0.8594(13) 0.035(3) Uani 0.53(6) 1 d D U P A 2
O15' O -0.0043(11) 0.7549(8) 0.8613(12) 0.035(3) Uani 0.53(6) 1 d D U P A 2
C49 C 0.3878(15) 0.6712(9) 0.8791(16) 0.038(3) Uani 0.147(12) 1 d D U P B 1
F10 F 0.3937(16) 0.6769(9) 0.8004(14) 0.038(4) Uani 0.147(12) 1 d D U P B 1
F11 F 0.3147(14) 0.6748(10) 0.877(2) 0.039(5) Uani 0.147(12) 1 d D U P B 1
F12 F 0.4253(17) 0.7030(10) 0.9300(19) 0.044(5) Uani 0.147(12) 1 d D U P B 1
S4 S 0.4234(7) 0.6167(7) 0.9204(8) 0.035(2) Uani 0.147(12) 1 d D U P B 1
O16 O 0.3728(13) 0.5865(9) 0.8615(15) 0.028(5) Uani 0.147(12) 1 d D U P B 1
O17 O 0.5010(11) 0.6151(10) 0.9188(19) 0.030(5) Uani 0.147(12) 1 d D U P B 1
O18 O 0.415(2) 0.6166(11) 1.0058(15) 0.033(5) Uani 0.147(12) 1 d D U P B 1
C49' C 0.3808(3) 0.6547(2) 0.8779(3) 0.0329(11) Uani 0.853(12) 1 d D U P B 2
F10' F 0.3828(3) 0.65942(19) 0.7970(3) 0.0446(11) Uani 0.853(12) 1 d D U P B 2
F11' F 0.3091(3) 0.66073(18) 0.8782(4) 0.0417(11) Uani 0.853(12) 1 d D U P B 2
F12' F 0.4229(3) 0.68711(18) 0.9250(4) 0.0523(11) Uani 0.853(12) 1 d D U P B 2
S4' S 0.41582(13) 0.60011(12) 0.92131(13) 0.0296(5) Uani 0.853(12) 1 d D U P B
2
O16' O 0.3618(3) 0.5697(2) 0.8662(3) 0.0431(12) Uani 0.853(12) 1 d D U P B 2
O17' O 0.4908(3) 0.5982(2) 0.9099(3) 0.0374(11) Uani 0.853(12) 1 d D U P B 2
O18' O 0.4148(4) 0.6021(2) 1.0089(3) 0.0423(14) Uani 0.853(12) 1 d D U P B 2
C50 C 0.1665(5) 0.3986(3) 0.0701(6) 0.045(2) Uani 0.642(10) 1 d D U P C 1
F13 F 0.1404(9) 0.3870(4) 0.1347(7) 0.059(3) Uani 0.642(10) 1 d D U P C 1
F14 F 0.2016(7) 0.3632(3) 0.0518(8) 0.074(3) Uani 0.642(10) 1 d D U P C 1
F15 F 0.1072(4) 0.4087(2) 0.0020(4) 0.0582(16) Uani 0.642(10) 1 d D U P C 1
S5 S 0.2337(3) 0.44460(16) 0.1011(3) 0.0371(8) Uani 0.642(10) 1 d D U P C 1
O19 O 0.2954(2) 0.42687(12) 0.1773(2) 0.0545(9) Uani 0.642(10) 1 d D U P C 1
O20 O 0.2571(5) 0.4521(3) 0.0259(5) 0.054(2) Uani 0.642(10) 1 d D U P C 1
O21 O 0.1844(3) 0.48087(16) 0.1160(4) 0.0440(15) Uani 0.642(10) 1 d D U P C 1
C50' C 0.1674(9) 0.4103(6) 0.0822(12) 0.049(3) Uani 0.358(10) 1 d D U P C 2
F13' F 0.1403(16) 0.3979(8) 0.1459(14) 0.061(5) Uani 0.358(10) 1 d D U P C 2
F14' F 0.1880(12) 0.3750(6) 0.0456(14) 0.072(4) Uani 0.358(10) 1 d D U P C 2
F15' F 0.1110(7) 0.4289(5) 0.0235(9) 0.067(3) Uani 0.358(10) 1 d D U P C 2
S5' S 0.2453(5) 0.4499(3) 0.1250(5) 0.0368(14) Uani 0.358(10) 1 d D U P C 2
O19' O 0.2954(2) 0.42687(12) 0.1773(2) 0.0545(9) Uani 0.358(10) 1 d D U P C 2
O20' O 0.2620(9) 0.4674(4) 0.0501(8) 0.037(3) Uani 0.358(10) 1 d D U P C 2
O21' O 0.2187(6) 0.4800(3) 0.1782(7) 0.048(3) Uani 0.358(10) 1 d D U P C 2
C51 C 0.1291(8) 0.4491(7) 0.5708(12) 0.063(3) Uani 0.42(2) 1 d D U P D 1
F16 F 0.0798(10) 0.4807(7) 0.5359(14) 0.084(4) Uani 0.42(2) 1 d D U P D 1
F17 F 0.1111(10) 0.4355(7) 0.6401(12) 0.082(4) Uani 0.42(2) 1 d D U P D 1
F18 F 0.1034(12) 0.4176(6) 0.5093(12) 0.111(4) Uani 0.42(2) 1 d D U P D 1
S6 S 0.2254(4) 0.46489(19) 0.5993(4) 0.0260(13) Uani 0.42(2) 1 d D U P D 1
O22 O 0.2227(10) 0.5024(5) 0.6552(9) 0.038(3) Uani 0.42(2) 1 d D U P D 1
O23 O 0.2742(2) 0.42895(15) 0.6418(3) 0.0743(12) Uani 0.42(2) 1 d D U P D 1
O24 O 0.2422(10) 0.4792(5) 0.5224(8) 0.035(3) Uani 0.42(2) 1 d D U P D 1
C51' C 0.1337(6) 0.4376(4) 0.5609(7) 0.055(2) Uani 0.58(2) 1 d D U P D 2
F16' F 0.0795(6) 0.4655(4) 0.5230(8) 0.069(3) Uani 0.58(2) 1 d D U P D 2
F17' F 0.1186(6) 0.4190(3) 0.6274(5) 0.0489(19) Uani 0.58(2) 1 d D U P D 2
F18' F 0.1306(7) 0.4052(4) 0.5040(7) 0.086(3) Uani 0.58(2) 1 d D U P D 2
S6' S 0.2270(3) 0.4591(3) 0.5817(6) 0.0561(15) Uani 0.58(2) 1 d D U P D 2
O22' O 0.2210(10) 0.4995(4) 0.6318(11) 0.076(4) Uani 0.58(2) 1 d D U P D 2
O23' O 0.2742(2) 0.42895(15) 0.6418(3) 0.0743(12) Uani 0.58(2) 1 d D U P D 2
O24' O 0.2330(9) 0.4703(5) 0.4994(9) 0.060(3) Uani 0.58(2) 1 d D U P D 2
C1S C 0.0970(3) 0.1940(2) 0.0271(3) 0.0606(14) Uani 1 1 d D . . . .
H1S1 H 0.077595 0.164354 0.005804 0.091 Uiso 1 1 calc R U . . .
H1S2 H 0.085235 0.200314 0.080878 0.091 Uiso 1 1 calc R U . . .
H1S3 H 0.152367 0.194808 0.037958 0.091 Uiso 1 1 calc R U . . .
C2S C 0.0602(2) 0.22854(18) -0.0390(3) 0.0445(11) Uani 1 1 d D . . . .
C3S C 0.0870(3) 0.27524(19) -0.0228(4) 0.0565(13) Uani 1 1 d D . . . .
H3S1 H 0.137068 0.278074 -0.031869 0.085 Uiso 1 1 calc R U . . .
H3S2 H 0.091076 0.283405 0.036860 0.085 Uiso 1 1 calc R U . . .
H3S3 H 0.050638 0.295202 -0.062555 0.085 Uiso 1 1 calc R U . . .
O1S O 0.00991(19) 0.21749(14) -0.1035(2) 0.0560(9) Uani 1 1 d D . . . .
C4S C 0.1023(14) 0.5577(5) 0.4341(9) 0.076(4) Uani 0.575(11) 1 d D U P E 1
H4S1 H 0.081224 0.528214 0.413602 0.114 Uiso 0.575(11) 1 calc R U P E 1
H4S2 H 0.080114 0.568414 0.478205 0.114 Uiso 0.575(11) 1 calc R U P E 1
H4S3 H 0.157764 0.555413 0.458970 0.114 Uiso 0.575(11) 1 calc R U P E 1
C5S C 0.0835(11) 0.5900(4) 0.3595(7) 0.056(2) Uani 0.575(11) 1 d D U P E 1
C6S C 0.0739(7) 0.6389(4) 0.3778(10) 0.073(3) Uani 0.575(11) 1 d D U P E 1
H6S1 H 0.062513 0.656002 0.323931 0.110 Uiso 0.575(11) 1 calc R U P E 1
H6S2 H 0.121142 0.650207 0.418706 0.110 Uiso 0.575(11) 1 calc R U P E 1
H6S3 H 0.031929 0.642288 0.402736 0.110 Uiso 0.575(11) 1 calc R U P E 1
O2S O 0.0839(6) 0.5766(3) 0.2885(5) 0.079(3) Uani 0.575(11) 1 d D U P E 1
C4S' C 0.098(2) 0.5569(7) 0.4031(14) 0.080(5) Uani 0.425(11) 1 d D U P E 2
H4S4 H 0.053042 0.542570 0.412577 0.120 Uiso 0.425(11) 1 calc R U P E 2
H4S5 H 0.138762 0.558703 0.457925 0.120 Uiso 0.425(11) 1 calc R U P E 2
H4S6 H 0.114985 0.539173 0.361762 0.120 Uiso 0.425(11) 1 calc R U P E 2
C5S' C 0.0769(17) 0.6033(6) 0.3676(10) 0.068(4) Uani 0.425(11) 1 d D U P E 2
C6S' C 0.0687(12) 0.6386(6) 0.4310(12) 0.084(4) Uani 0.425(11) 1 d D U P E 2
H6S4 H 0.118362 0.652591 0.458212 0.126 Uiso 0.425(11) 1 calc R U P E 2
H6S5 H 0.050158 0.624723 0.475444 0.126 Uiso 0.425(11) 1 calc R U P E 2
H6S6 H 0.032316 0.661446 0.400346 0.126 Uiso 0.425(11) 1 calc R U P E 2
O2S' O 0.0591(6) 0.6097(5) 0.2894(7) 0.073(3) Uani 0.425(11) 1 d D U P E 2
O1W O 0.1634(3) 0.4897(2) 0.2766(4) 0.084(3) Uani 0.773(13) 1 d . . P F 1

loop_
_atom_site_aniso_label
_atom_site_aniso_U_11
_atom_site_aniso_U_22
_atom_site_aniso_U_33
_atom_site_aniso_U_23
_atom_site_aniso_U_13
_atom_site_aniso_U_12
Cu1 0.0269(3) 0.0212(2) 0.0232(2) -0.0009(2) 0.0096(2) -0.0044(2)
Cu2 0.0353(3) 0.0250(3) 0.0343(3) 0.0011(2) 0.0103(2) -0.0056(2)
Cu3 0.0259(3) 0.0370(3) 0.0230(3) -0.0012(2) 0.0113(2) 0.0001(2)
C1 0.0251(17) 0.0217(17) 0.0173(15) -0.0027(13) 0.0080(13) -0.0026(13)
C2 0.0249(17) 0.0235(17) 0.0190(15) -0.0017(13) 0.0095(13) -0.0028(14)
C3 0.0289(18) 0.0233(17) 0.0180(15) -0.0019(13) 0.0068(14) -0.0063(14)
C4 0.0325(19) 0.0229(17) 0.0206(16) -0.0045(13) 0.0098(14) 0.0002(14)
C5 0.0246(17) 0.0251(17) 0.0190(15) -0.0021(13) 0.0079(13) -0.0019(14)
C6 0.0256(18) 0.0221(17) 0.0187(15) -0.0021(13) 0.0077(13) -0.0043(13)
C7 0.0292(18) 0.0221(17) 0.0176(15) -0.0035(13) 0.0096(13) -0.0043(14)
C8 0.034(2) 0.0240(18) 0.0225(17) -0.0003(14) 0.0106(15) -0.0048(15)
C9 0.0281(19) 0.0296(19) 0.0194(16) -0.0037(14) 0.0077(14) 0.0008(15)
C10 0.042(2) 0.0242(18) 0.0217(17) -0.0011(14) 0.0120(15) -0.0043(16)
C11 0.042(2) 0.0270(19) 0.0278(18) -0.0017(15) 0.0097(17) -0.0127(17)
C12 0.034(2) 0.040(2) 0.035(2) -0.0001(17) 0.0141(17) -0.0151(18)
C13 0.033(2) 0.034(2) 0.0284(18) -0.0014(16) 0.0137(16) -0.0083(16)
C14 0.0302(19) 0.0247(18) 0.0214(16) 0.0015(13) 0.0119(14) -0.0062(15)
C15 0.0312(19) 0.0281(18) 0.0197(16) -0.0016(14) 0.0136(14) -0.0075(15)
C16 0.0316(19) 0.0234(17) 0.0184(15) -0.0040(13) 0.0051(14) -0.0061(15)
C17 0.0242(18) 0.0242(17) 0.0212(16) 0.0009(13) 0.0034(13) -0.0030(14)
C18 0.032(2) 0.0273(19) 0.0322(19) 0.0005(15) 0.0067(16) -0.0058(16)
C19 0.0252(19) 0.037(2) 0.040(2) -0.0001(18) 0.0032(17) -0.0099(17)
C20 0.0257(19) 0.043(2) 0.037(2) 0.0050(18) 0.0123(16) -0.0035(17)
C21 0.031(2) 0.036(2) 0.0285(18) -0.0010(16) 0.0129(15) -0.0036(16)
C22 0.036(2) 0.054(3) 0.041(2) 0.005(2) 0.0076(19) -0.004(2)
C23 0.042(3) 0.064(3) 0.048(3) 0.000(2) 0.016(2) -0.001(2)
C24 0.040(3) 0.057(3) 0.055(3) -0.004(2) 0.010(2) 0.007(2)
C25 0.045(3) 0.037(2) 0.050(3) 0.003(2) 0.008(2) 0.003(2)
C26 0.035(2) 0.035(2) 0.0250(18) -0.0030(16) 0.0030(16) -0.0014(17)
C27 0.036(2) 0.0257(18) 0.0263(18) 0.0035(15) 0.0038(16) -0.0010(16)
C28 0.042(2) 0.0240(18) 0.0210(17) -0.0037(14) 0.0086(15) -0.0025(16)
C29 0.046(2) 0.0219(18) 0.0252(18) -0.0036(14) 0.0115(16) -0.0054(16)
C30 0.042(2) 0.032(2) 0.0277(18) -0.0046(16) 0.0127(17) -0.0042(17)
C31 0.043(2) 0.035(2) 0.042(2) -0.0010(18) 0.0116(19) 0.0032(19)
C32 0.046(3) 0.032(2) 0.052(3) 0.0046(19) 0.011(2) 0.0064(19)
C33 0.054(3) 0.0206(19) 0.052(3) 0.0067(18) 0.017(2) -0.0021(18)
C34 0.035(2) 0.048(3) 0.043(2) -0.014(2) 0.0158(19) 0.0060(19)
C35 0.049(3) 0.040(3) 0.070(3) -0.016(2) 0.019(3) 0.007(2)
C36 0.053(3) 0.034(2) 0.072(3) -0.010(2) 0.022(3) -0.004(2)
C37 0.040(2) 0.035(2) 0.048(2) -0.0041(19) 0.015(2) -0.0051(19)
C38 0.0267(19) 0.036(2) 0.0244(17) -0.0014(15) 0.0087(15) 0.0044(16)
C39 0.0302(19) 0.0293(19) 0.0230(17) 0.0003(14) 0.0098(15) 0.0019(15)
C40 0.0299(19) 0.0294(19) 0.0201(16) -0.0064(14) 0.0082(14) -0.0024(15)
C41 0.031(2) 0.034(2) 0.0204(16) -0.0019(15) 0.0056(14) -0.0039(16)
C42 0.047(2) 0.033(2) 0.036(2) -0.0013(17) 0.0109(19) -0.0019(19)
C43 0.064(3) 0.035(2) 0.045(3) 0.005(2) 0.008(2) -0.008(2)
C44 0.062(3) 0.046(3) 0.048(3) 0.008(2) 0.019(2) -0.017(2)
C45 0.040(2) 0.051(3) 0.030(2) 0.0041(19) 0.0133(18) -0.010(2)
N1 0.0282(15) 0.0219(14) 0.0167(13) -0.0026(11) 0.0081(11) -0.0082(12)
N2 0.0341(17) 0.0231(15) 0.0240(15) 0.0005(12) 0.0057(13) -0.0016(13)
N3 0.0288(16) 0.0271(16) 0.0227(14) -0.0008(12) 0.0092(12) -0.0018(13)
N4 0.0327(16) 0.0230(15) 0.0209(14) 0.0032(12) 0.0098(12) -0.0034(13)
N5 0.0280(16) 0.0275(16) 0.0213(14) 0.0007(12) 0.0082(12) -0.0025(13)
N6 0.0327(18) 0.0394(19) 0.0309(17) -0.0002(14) 0.0067(14) -0.0036(15)
N7 0.0414(19) 0.0240(16) 0.0354(17) -0.0013(13) 0.0121(15) -0.0061(14)
N8 0.0284(17) 0.0379(19) 0.0262(15) -0.0044(13) 0.0086(13) 0.0040(14)
N9 0.0300(17) 0.0402(19) 0.0214(14) 0.0014(13) 0.0071(13) -0.0047(14)
O1 0.0292(14) 0.0285(14) 0.0258(13) -0.0007(10) 0.0079(11) 0.0006(11)
O2 0.0356(16) 0.0283(15) 0.0565(19) 0.0039(14) 0.0121(14) 0.0037(12)
O3 0.0396(18) 0.069(2) 0.0365(16) 0.0100(16) 0.0061(14) -0.0139(17)
O4 0.051(2) 0.0348(18) 0.072(2) -0.0019(17) 0.0144(19) -0.0134(15)
O5 0.0321(16) 0.062(2) 0.0251(14) -0.0064(13) 0.0147(12) -0.0099(14)
O6 0.0306(15) 0.062(2) 0.0246(14) 0.0027(13) 0.0102(12) -0.0002(14)
C46 0.037(2) 0.056(3) 0.0202(18) -0.0043(17) 0.0102(16) 0.0001(19)
F1 0.0368(14) 0.092(2) 0.0259(12) -0.0098(13) 0.0140(10) 0.0022(14)
F2 0.0475(16) 0.109(3) 0.0188(11) -0.0053(13) 0.0059(11) 0.0061(16)
F3 0.0581(19) 0.0513(18) 0.081(2) -0.0066(16) 0.0266(16) -0.0181(15)
S1 0.0374(5) 0.0403(5) 0.0257(4) -0.0032(4) 0.0150(4) -0.0021(4)
O7 0.0433(17) 0.0411(17) 0.0392(16) -0.0044(13) 0.0243(14) 0.0006(13)
O8 0.0397(18) 0.090(3) 0.0268(15) 0.0044(16) 0.0090(13) -0.0076(17)
O9 0.076(2) 0.0361(17) 0.061(2) -0.0100(15) 0.0395(19) -0.0001(17)
C47 0.047(2) 0.036(2) 0.0244(18) 0.0021(16) 0.0114(17) 0.0042(19)
F4 0.0613(17) 0.0451(15) 0.0379(13) 0.0152(11) 0.0142(12) 0.0182(13)
F5 0.0361(14) 0.073(2) 0.0628(18) 0.0049(15) 0.0199(13) 0.0077(14)
F6 0.098(2) 0.0458(16) 0.0431(15) -0.0094(12) 0.0257(16) 0.0150(16)
S2 0.0300(5) 0.0301(5) 0.0257(4) 0.0038(4) 0.0071(3) -0.0002(4)
O10 0.0444(17) 0.0441(18) 0.0363(15) 0.0156(13) 0.0135(13) 0.0047(14)
O11 0.0273(15) 0.055(2) 0.0410(16) 0.0114(14) 0.0012(12) -0.0090(13)
O12 0.0520(19) 0.0352(16) 0.0389(16) -0.0082(13) 0.0170(14) -0.0006(14)
C48 0.039(4) 0.058(4) 0.039(4) 0.002(4) 0.009(4) -0.002(4)
F7 0.062(6) 0.076(8) 0.053(7) -0.009(5) 0.004(5) 0.014(5)
F8 0.063(7) 0.065(6) 0.059(7) 0.003(5) 0.017(6) -0.017(6)
F9 0.038(7) 0.068(6) 0.055(6) -0.010(5) 0.004(5) -0.001(5)
S3 0.0260(17) 0.0553(13) 0.0270(5) -0.0003(6) 0.0099(6) -0.0025(11)
O13 0.0358(16) 0.066(2) 0.0267(14) -0.0028(13) 0.0114(12) -0.0042(15)
O14 0.017(6) 0.058(8) 0.023(5) 0.004(5) 0.003(4) -0.005(6)
O15 0.013(4) 0.055(5) 0.044(7) -0.005(5) 0.014(4) -0.006(4)
C48' 0.038(4) 0.057(4) 0.040(4) 0.001(4) 0.010(3) 0.000(4)
F7' 0.047(4) 0.045(4) 0.054(6) -0.009(4) 0.002(4) 0.007(3)
F8' 0.043(5) 0.063(5) 0.053(6) 0.007(4) 0.018(4) -0.015(4)
F9' 0.035(6) 0.065(5) 0.039(4) -0.016(4) 0.013(3) -0.011(4)
S3' 0.0260(17) 0.0553(13) 0.0270(5) -0.0003(6) 0.0099(6) -0.0025(11)
O13' 0.0358(16) 0.066(2) 0.0267(14) -0.0028(13) 0.0114(12) -0.0042(15)
O14' 0.024(6) 0.058(6) 0.024(4) 0.011(4) 0.010(4) 0.005(5)
O15' 0.024(6) 0.055(5) 0.028(4) -0.001(3) 0.012(4) 0.005(5)
C49 0.041(5) 0.038(6) 0.036(5) -0.004(6) 0.015(5) 0.004(6)
F10 0.054(8) 0.034(9) 0.035(7) 0.013(7) 0.026(6) -0.002(8)
F11 0.035(8) 0.044(10) 0.040(8) -0.003(9) 0.015(6) 0.015(8)
F12 0.047(9) 0.043(11) 0.044(8) -0.012(9) 0.017(7) -0.002(10)
S4 0.035(3) 0.040(5) 0.033(3) -0.010(4) 0.015(3) 0.001(4)
O16 0.030(8) 0.014(9) 0.040(8) 0.004(8) 0.012(7) 0.000(8)
O17 0.029(8) 0.030(10) 0.029(8) -0.008(9) 0.005(7) -0.002(8)
O18 0.038(9) 0.042(11) 0.023(8) -0.005(8) 0.017(7) 0.000(10)
C49' 0.039(2) 0.033(2) 0.029(2) -0.006(2) 0.0133(18) 0.003(2)
F10' 0.067(3) 0.041(3) 0.0317(16) 0.0100(17) 0.0237(16) 0.012(2)
F11' 0.045(2) 0.043(3) 0.0386(18) -0.001(2) 0.0140(15) 0.0142(18)
F12' 0.064(2) 0.033(2) 0.056(2) -0.009(2) 0.0127(18) -0.008(2)
S4' 0.0335(8) 0.0295(13) 0.0269(6) 0.0014(7) 0.0107(5) 0.0044(8)
O16' 0.045(2) 0.026(3) 0.056(2) -0.007(2) 0.0136(19) -0.002(2)
O17' 0.033(2) 0.046(3) 0.037(2) -0.002(2) 0.0156(18) 0.0081(19)
O18' 0.044(2) 0.053(4) 0.033(2) 0.010(2) 0.0152(17) 0.008(3)
C50 0.052(4) 0.027(4) 0.046(4) 0.002(3) 0.002(3) 0.004(3)
F13 0.060(4) 0.047(5) 0.059(4) 0.020(4) 0.003(3) -0.021(4)
F14 0.078(5) 0.039(4) 0.075(4) -0.016(3) -0.022(3) 0.016(3)
F15 0.060(3) 0.053(4) 0.046(3) 0.006(3) -0.007(2) 0.002(3)
S5 0.0518(14) 0.0231(15) 0.0379(17) 0.0019(12) 0.0157(12) 0.0002(10)
O19 0.071(2) 0.051(2) 0.0364(16) 0.0040(15) 0.0093(16) -0.0222(18)
O20 0.054(4) 0.069(5) 0.044(4) 0.010(3) 0.022(3) 0.012(4)
O21 0.055(3) 0.030(2) 0.047(3) 0.005(2) 0.015(3) 0.007(2)
C50' 0.058(4) 0.034(5) 0.051(5) 0.005(4) 0.011(4) 0.001(4)
F13' 0.060(6) 0.056(10) 0.064(7) 0.010(6) 0.015(5) -0.018(7)
F14' 0.079(8) 0.043(8) 0.073(6) -0.009(6) -0.009(6) 0.005(6)
F15' 0.051(5) 0.058(7) 0.077(7) 0.023(6) -0.004(5) 0.000(6)
S5' 0.055(3) 0.0184(19) 0.050(4) -0.005(2) 0.036(3) -0.001(2)
O19' 0.071(2) 0.051(2) 0.0364(16) 0.0040(15) 0.0093(16) -0.0222(18)
O20' 0.047(5) 0.032(5) 0.043(6) 0.006(4) 0.030(5) 0.007(5)
O21' 0.063(6) 0.029(4) 0.057(6) 0.000(4) 0.029(5) 0.008(4)
C51 0.053(4) 0.065(5) 0.070(5) 0.008(5) 0.017(4) -0.004(4)
F16 0.049(6) 0.092(9) 0.108(8) 0.013(7) 0.019(5) 0.006(6)
F17 0.057(6) 0.102(9) 0.089(7) 0.027(7) 0.025(5) -0.007(7)
F18 0.102(8) 0.099(8) 0.118(7) -0.030(6) 0.010(7) -0.034(7)
S6 0.0331(17) 0.0165(18) 0.030(2) 0.0078(14) 0.0116(13) 0.0084(11)
O22 0.043(5) 0.033(5) 0.026(5) -0.003(3) -0.007(4) 0.005(4)
O23 0.068(3) 0.071(3) 0.087(3) 0.035(2) 0.028(2) 0.030(2)
O24 0.042(5) 0.034(5) 0.033(5) 0.001(4) 0.019(4) 0.002(4)
C51' 0.052(4) 0.054(4) 0.060(4) -0.004(4) 0.018(3) -0.015(4)
F16' 0.036(3) 0.088(6) 0.071(5) 0.031(5) -0.002(3) -0.014(4)
F17' 0.051(4) 0.049(4) 0.051(3) 0.005(3) 0.022(2) -0.015(3)
F18' 0.101(6) 0.081(6) 0.095(5) -0.044(4) 0.060(4) -0.036(4)
S6' 0.0355(15) 0.061(3) 0.076(3) 0.005(2) 0.0245(18) -0.0053(16)
O22' 0.085(6) 0.046(5) 0.084(9) -0.002(5) 0.004(7) -0.007(5)
O23' 0.068(3) 0.071(3) 0.087(3) 0.035(2) 0.028(2) 0.030(2)
O24' 0.058(5) 0.054(6) 0.075(7) 0.013(5) 0.029(6) 0.014(4)
C1S 0.054(3) 0.076(4) 0.051(3) 0.013(3) 0.016(2) 0.005(3)
C2S 0.032(2) 0.067(3) 0.039(2) 0.000(2) 0.0169(19) 0.009(2)
C3S 0.048(3) 0.066(4) 0.057(3) 0.004(3) 0.018(2) -0.001(3)
O1S 0.0385(18) 0.079(3) 0.0471(19) -0.0119(18) 0.0080(15) 0.0139(17)
C4S 0.078(7) 0.068(7) 0.076(9) 0.005(6) 0.015(8) 0.005(6)
C5S 0.050(5) 0.064(6) 0.063(5) 0.010(4) 0.031(4) -0.002(5)
C6S 0.077(6) 0.059(6) 0.097(7) 0.002(6) 0.045(6) 0.010(5)
O2S 0.102(6) 0.082(6) 0.065(4) 0.000(4) 0.042(4) -0.002(5)
C4S' 0.085(8) 0.076(8) 0.077(9) 0.015(8) 0.022(9) 0.001(7)
C5S' 0.057(6) 0.076(7) 0.074(6) 0.011(6) 0.025(5) -0.004(7)
C6S' 0.087(9) 0.072(8) 0.089(9) 0.005(8) 0.022(8) 0.007(7)
O2S' 0.053(5) 0.094(7) 0.077(6) 0.023(5) 0.028(4) 0.010(5)
O1W 0.078(4) 0.111(6) 0.070(4) 0.032(3) 0.033(3) 0.045(4)

_geom_special_details            
;
 All esds (except the esd in the dihedral angle between two l.s. planes)
 are estimated using the full covariance matrix.  The cell esds are taken
 into account individually in the estimation of esds in distances, angles
 and torsion angles; correlations between esds in cell parameters are only
 used when they are defined by crystal symmetry.  An approximate (isotropic)
 treatment of cell esds is used for estimating esds involving l.s. planes.
;

loop_
_geom_bond_atom_site_label_1
_geom_bond_atom_site_label_2
_geom_bond_distance
_geom_bond_site_symmetry_2
_geom_bond_publ_flag
Cu1 N5 1.977(3) . ?
Cu1 N4 1.986(3) . ?
Cu1 O2 1.996(3) . ?
Cu1 N1 2.047(3) . ?
Cu1 O1 2.304(3) . ?
Cu1 O19 2.691(3) . ?
Cu2 N7 1.977(4) . ?
Cu2 N6 1.977(4) . ?
Cu2 O4 2.009(3) . ?
Cu2 N2 2.044(3) . ?
Cu2 O3 2.211(3) . ?
Cu3 N8 1.963(4) . ?
Cu3 N9 1.981(4) . ?
Cu3 O6 1.982(3) . ?
Cu3 N3 2.033(3) . ?
Cu3 O5 2.371(3) . ?
C1 C2 1.399(5) . ?
C1 C6 1.401(5) . ?
C1 C7 1.505(5) . ?
C2 C3 1.388(5) . ?
C2 H2 0.9500 . ?
C3 C4 1.397(5) . ?
C3 C8 1.515(5) . ?
C4 C5 1.397(5) . ?
C4 H4 0.9500 . ?
C5 C6 1.396(5) . ?
C5 C9 1.510(5) . ?
C6 H6 0.9500 . ?
C7 N1 1.503(4) . ?
C7 H7A 0.9900 . ?
C7 H7B 0.9900 . ?
C8 N2 1.502(4) . ?
C8 H8A 0.9900 . ?
C8 H8B 0.9900 . ?
C9 N3 1.497(5) . ?
C9 H9A 0.9900 . ?
C9 H9B 0.9900 . ?
C10 N4 1.335(5) . ?
C10 C11 1.379(6) . ?
C10 H10 0.9500 . ?
C11 C12 1.388(6) . ?
C11 H11 0.9500 . ?
C12 C13 1.385(6) . ?
C12 H12 0.9500 . ?
C13 C14 1.390(5) . ?
C13 H13 0.9500 . ?
C14 N4 1.347(5) . ?
C14 C15 1.508(5) . ?
C15 N1 1.484(4) . ?
C15 H15A 0.9900 . ?
C15 H15B 0.9900 . ?
C16 N1 1.490(4) . ?
C16 C17 1.500(5) . ?
C16 H16A 0.9900 . ?
C16 H16B 0.9900 . ?
C17 N5 1.336(5) . ?
C17 C18 1.384(5) . ?
C18 C19 1.382(6) . ?
C18 H18 0.9500 . ?
C19 C20 1.378(6) . ?
C19 H19 0.9500 . ?
C20 C21 1.378(6) . ?
C20 H20 0.9500 . ?
C21 N5 1.346(5) . ?
C21 H21 0.9500 . ?
C22 N6 1.344(6) . ?
C22 C23 1.370(7) . ?
C22 H22 0.9500 . ?
C23 C24 1.376(7) . ?
C23 H23 0.9500 . ?
C24 C25 1.376(7) . ?
C24 H24 0.9500 . ?
C25 C26 1.382(6) . ?
C25 H25 0.9500 . ?
C26 N6 1.352(5) . ?
C26 C27 1.497(6) . ?
C27 N2 1.477(5) . ?
C27 H27A 0.9900 . ?
C27 H27B 0.9900 . ?
C28 N2 1.488(5) . ?
C28 C29 1.506(5) . ?
C28 H28A 0.9900 . ?
C28 H28B 0.9900 . ?
C29 N7 1.353(5) . ?
C29 C30 1.380(6) . ?
C30 C31 1.385(6) . ?
C30 H30 0.9500 . ?
C31 C32 1.381(6) . ?
C31 H31 0.9500 . ?
C32 C33 1.375(7) . ?
C32 H32 0.9500 . ?
C33 N7 1.341(5) . ?
C33 H33 0.9500 . ?
C34 N8 1.350(5) . ?
C34 C35 1.378(7) . ?
C34 H34 0.9500 . ?
C35 C36 1.378(8) . ?
C35 H35 0.9500 . ?
C36 C37 1.378(7) . ?
C36 H36 0.9500 . ?
C37 C38 1.385(6) . ?
C37 H37 0.9500 . ?
C38 N8 1.355(5) . ?
C38 C39 1.505(5) . ?
C39 N3 1.481(5) . ?
C39 H39A 0.9900 . ?
C39 H39B 0.9900 . ?
C40 N3 1.477(4) . ?
C40 C41 1.511(5) . ?
C40 H40A 0.9900 . ?
C40 H40B 0.9900 . ?
C41 N9 1.360(5) . ?
C41 C42 1.382(6) . ?
C42 C43 1.384(6) . ?
C42 H42 0.9500 . ?
C43 C44 1.389(8) . ?
C43 H43 0.9500 . ?
C44 C45 1.356(7) . ?
C44 H44 0.9500 . ?
C45 N9 1.337(5) . ?
C45 H45 0.9500 . ?
O1 H1W1 0.83(3) . ?
O1 H1W2 0.81(3) . ?
O2 H2W1 0.82(3) . ?
O2 H2W2 0.78(3) . ?
O3 H3W1 0.84(3) . ?
O3 H3W2 0.83(3) . ?
O4 H4W1 0.79(3) . ?
O4 H4W2 0.78(3) . ?
O5 H5W1 0.82(3) . ?
O5 H5W2 0.82(3) . ?
O6 H6W1 0.81(3) . ?
O6 H6W2 0.82(3) . ?
C46 F3 1.316(6) . ?
C46 F2 1.327(5) . ?
C46 F1 1.332(5) . ?
C46 S1 1.819(5) . ?
S1 O8 1.425(3) . ?
S1 O9 1.439(3) . ?
S1 O7 1.442(3) . ?
C47 F6 1.327(5) . ?
C47 F4 1.329(5) . ?
C47 F5 1.340(5) . ?
C47 S2 1.821(4) . ?
S2 O12 1.434(3) . ?
S2 O10 1.435(3) . ?
S2 O11 1.437(3) . ?
C48 F8 1.336(12) . ?
C48 F7 1.341(12) . ?
C48 F9 1.347(12) . ?
C48 S3 1.828(11) . ?
S3 O15 1.436(11) . ?
S3 O13 1.444(10) . ?
S3 O14 1.465(11) . ?
C48' F7' 1.333(11) . ?
C48' F8' 1.338(11) . ?
C48' F9' 1.343(11) . ?
C48' S3' 1.832(10) . ?
S3' O15' 1.435(10) . ?
S3' O13' 1.437(9) . ?
S3' O14' 1.455(10) . ?
C49 F12 1.312(18) . ?
C49 F10 1.328(17) . ?
C49 F11 1.337(17) . ?
C49 S4 1.808(16) . ?
S4 O16 1.435(15) . ?
S4 O17 1.438(15) . ?
S4 O18 1.441(15) . ?
C49' F12' 1.329(6) . ?
C49' F11' 1.333(6) . ?
C49' F10' 1.333(5) . ?
C49' S4' 1.819(5) . ?
S4' O18' 1.431(4) . ?
S4' O16' 1.443(5) . ?
S4' O17' 1.448(4) . ?
C50 F14 1.320(10) . ?
C50 F13 1.326(10) . ?
C50 F15 1.333(8) . ?
C50 S5 1.816(9) . ?
S5 O20 1.430(7) . ?
S5 O21 1.481(6) . ?
S5 O19 1.501(5) . ?
C50' F15' 1.303(14) . ?
C50' F14' 1.324(15) . ?
C50' F13' 1.330(14) . ?
C50' S5' 1.825(13) . ?
S5' O19' 1.254(9) . ?
S5' O21' 1.433(10) . ?
S5' O20' 1.442(11) . ?
C51 F16 1.315(14) . ?
C51 F17 1.329(14) . ?
C51 F18 1.349(15) . ?
C51 S6 1.756(12) . ?
S6 O23 1.437(6) . ?
S6 O24 1.441(10) . ?
S6 O22 1.454(10) . ?
C51' F16' 1.305(11) . ?
C51' F17' 1.317(10) . ?
C51' F18' 1.329(11) . ?
C51' S6' 1.768(9) . ?
S6' O24' 1.414(9) . ?
S6' O23' 1.417(7) . ?
S6' O22' 1.482(10) . ?
C1S C2S 1.496(7) . ?
C1S H1S1 0.9800 . ?
C1S H1S2 0.9800 . ?
C1S H1S3 0.9800 . ?
C2S O1S 1.215(5) . ?
C2S C3S 1.478(7) . ?
C3S H3S1 0.9800 . ?
C3S H3S2 0.9800 . ?
C3S H3S3 0.9800 . ?
C4S C5S 1.507(12) . ?
C4S H4S1 0.9800 . ?
C4S H4S2 0.9800 . ?
C4S H4S3 0.9800 . ?
C5S O2S 1.224(11) . ?
C5S C6S 1.513(12) . ?
C6S H6S1 0.9800 . ?
C6S H6S2 0.9800 . ?
C6S H6S3 0.9800 . ?
C4S' C5S' 1.507(15) . ?
C4S' H4S4 0.9800 . ?
C4S' H4S5 0.9800 . ?
C4S' H4S6 0.9800 . ?
C5S' O2S' 1.228(14) . ?
C5S' C6S' 1.515(15) . ?
C6S' H6S4 0.9800 . ?
C6S' H6S5 0.9800 . ?
C6S' H6S6 0.9800 . ?

loop_
_geom_angle_atom_site_label_1
_geom_angle_atom_site_label_2
_geom_angle_atom_site_label_3
_geom_angle
_geom_angle_site_symmetry_1
_geom_angle_site_symmetry_3
_geom_angle_publ_flag
N5 Cu1 N4 164.89(13) . . ?
N5 Cu1 O2 98.08(13) . . ?
N4 Cu1 O2 95.07(13) . . ?
N5 Cu1 N1 82.42(12) . . ?
N4 Cu1 N1 83.49(12) . . ?
O2 Cu1 N1 171.60(13) . . ?
N5 Cu1 O1 95.18(11) . . ?
N4 Cu1 O1 93.88(11) . . ?
O2 Cu1 O1 82.46(12) . . ?
N1 Cu1 O1 105.87(10) . . ?
N7 Cu2 N6 165.68(14) . . ?
N7 Cu2 O4 97.44(15) . . ?
N6 Cu2 O4 94.34(16) . . ?
N7 Cu2 N2 83.17(14) . . ?
N6 Cu2 N2 83.16(14) . . ?
O4 Cu2 N2 162.57(15) . . ?
N7 Cu2 O3 93.37(14) . . ?
N6 Cu2 O3 95.12(14) . . ?
O4 Cu2 O3 88.22(15) . . ?
N2 Cu2 O3 109.16(13) . . ?
N8 Cu3 N9 165.47(13) . . ?
N8 Cu3 O6 94.66(14) . . ?
N9 Cu3 O6 98.39(14) . . ?
N8 Cu3 N3 83.55(13) . . ?
N9 Cu3 N3 82.96(13) . . ?
O6 Cu3 N3 175.37(12) . . ?
N8 Cu3 O5 93.61(13) . . ?
N9 Cu3 O5 94.05(12) . . ?
O6 Cu3 O5 84.15(11) . . ?
N3 Cu3 O5 100.21(11) . . ?
C2 C1 C6 118.1(3) . . ?
C2 C1 C7 120.2(3) . . ?
C6 C1 C7 121.5(3) . . ?
C3 C2 C1 121.7(3) . . ?
C3 C2 H2 119.1 . . ?
C1 C2 H2 119.1 . . ?
C2 C3 C4 118.7(3) . . ?
C2 C3 C8 121.2(3) . . ?
C4 C3 C8 120.0(3) . . ?
C3 C4 C5 121.4(3) . . ?
C3 C4 H4 119.3 . . ?
C5 C4 H4 119.3 . . ?
C6 C5 C4 118.4(3) . . ?
C6 C5 C9 121.3(3) . . ?
C4 C5 C9 120.3(3) . . ?
C5 C6 C1 121.6(3) . . ?
C5 C6 H6 119.2 . . ?
C1 C6 H6 119.2 . . ?
N1 C7 C1 116.9(3) . . ?
N1 C7 H7A 108.1 . . ?
C1 C7 H7A 108.1 . . ?
N1 C7 H7B 108.1 . . ?
C1 C7 H7B 108.1 . . ?
H7A C7 H7B 107.3 . . ?
N2 C8 C3 115.6(3) . . ?
N2 C8 H8A 108.4 . . ?
C3 C8 H8A 108.4 . . ?
N2 C8 H8B 108.4 . . ?
C3 C8 H8B 108.4 . . ?
H8A C8 H8B 107.4 . . ?
N3 C9 C5 115.6(3) . . ?
N3 C9 H9A 108.4 . . ?
C5 C9 H9A 108.4 . . ?
N3 C9 H9B 108.4 . . ?
C5 C9 H9B 108.4 . . ?
H9A C9 H9B 107.4 . . ?
N4 C10 C11 122.0(4) . . ?
N4 C10 H10 119.0 . . ?
C11 C10 H10 119.0 . . ?
C10 C11 C12 118.7(4) . . ?
C10 C11 H11 120.6 . . ?
C12 C11 H11 120.6 . . ?
C13 C12 C11 119.4(4) . . ?
C13 C12 H12 120.3 . . ?
C11 C12 H12 120.3 . . ?
C12 C13 C14 118.9(4) . . ?
C12 C13 H13 120.5 . . ?
C14 C13 H13 120.5 . . ?
N4 C14 C13 121.0(3) . . ?
N4 C14 C15 115.9(3) . . ?
C13 C14 C15 123.0(3) . . ?
N1 C15 C14 109.3(3) . . ?
N1 C15 H15A 109.8 . . ?
C14 C15 H15A 109.8 . . ?
N1 C15 H15B 109.8 . . ?
C14 C15 H15B 109.8 . . ?
H15A C15 H15B 108.3 . . ?
N1 C16 C17 109.3(3) . . ?
N1 C16 H16A 109.8 . . ?
C17 C16 H16A 109.8 . . ?
N1 C16 H16B 109.8 . . ?
C17 C16 H16B 109.8 . . ?
H16A C16 H16B 108.3 . . ?
N5 C17 C18 121.8(3) . . ?
N5 C17 C16 116.6(3) . . ?
C18 C17 C16 121.6(3) . . ?
C19 C18 C17 118.8(4) . . ?
C19 C18 H18 120.6 . . ?
C17 C18 H18 120.6 . . ?
C20 C19 C18 119.4(4) . . ?
C20 C19 H19 120.3 . . ?
C18 C19 H19 120.3 . . ?
C19 C20 C21 119.0(4) . . ?
C19 C20 H20 120.5 . . ?
C21 C20 H20 120.5 . . ?
N5 C21 C20 121.8(4) . . ?
N5 C21 H21 119.1 . . ?
C20 C21 H21 119.1 . . ?
N6 C22 C23 122.0(5) . . ?
N6 C22 H22 119.0 . . ?
C23 C22 H22 119.0 . . ?
C22 C23 C24 119.3(5) . . ?
C22 C23 H23 120.3 . . ?
C24 C23 H23 120.3 . . ?
C25 C24 C23 119.0(5) . . ?
C25 C24 H24 120.5 . . ?
C23 C24 H24 120.5 . . ?
C24 C25 C26 119.7(5) . . ?
C24 C25 H25 120.1 . . ?
C26 C25 H25 120.1 . . ?
N6 C26 C25 120.9(4) . . ?
N6 C26 C27 116.3(4) . . ?
C25 C26 C27 122.7(4) . . ?
N2 C27 C26 110.6(3) . . ?
N2 C27 H27A 109.5 . . ?
C26 C27 H27A 109.5 . . ?
N2 C27 H27B 109.5 . . ?
C26 C27 H27B 109.5 . . ?
H27A C27 H27B 108.1 . . ?
N2 C28 C29 108.7(3) . . ?
N2 C28 H28A 109.9 . . ?
C29 C28 H28A 109.9 . . ?
N2 C28 H28B 109.9 . . ?
C29 C28 H28B 109.9 . . ?
H28A C28 H28B 108.3 . . ?
N7 C29 C30 121.7(4) . . ?
N7 C29 C28 114.5(4) . . ?
C30 C29 C28 123.8(4) . . ?
C29 C30 C31 119.2(4) . . ?
C29 C30 H30 120.4 . . ?
C31 C30 H30 120.4 . . ?
C32 C31 C30 119.2(4) . . ?
C32 C31 H31 120.4 . . ?
C30 C31 H31 120.4 . . ?
C33 C32 C31 118.7(4) . . ?
C33 C32 H32 120.7 . . ?
C31 C32 H32 120.7 . . ?
N7 C33 C32 122.9(4) . . ?
N7 C33 H33 118.6 . . ?
C32 C33 H33 118.6 . . ?
N8 C34 C35 121.2(4) . . ?
N8 C34 H34 119.4 . . ?
C35 C34 H34 119.4 . . ?
C36 C35 C34 120.2(4) . . ?
C36 C35 H35 119.9 . . ?
C34 C35 H35 119.9 . . ?
C35 C36 C37 118.9(5) . . ?
C35 C36 H36 120.6 . . ?
C37 C36 H36 120.6 . . ?
C36 C37 C38 119.0(4) . . ?
C36 C37 H37 120.5 . . ?
C38 C37 H37 120.5 . . ?
N8 C38 C37 122.0(4) . . ?
N8 C38 C39 115.2(3) . . ?
C37 C38 C39 122.6(4) . . ?
N3 C39 C38 109.7(3) . . ?
N3 C39 H39A 109.7 . . ?
C38 C39 H39A 109.7 . . ?
N3 C39 H39B 109.7 . . ?
C38 C39 H39B 109.7 . . ?
H39A C39 H39B 108.2 . . ?
N3 C40 C41 108.8(3) . . ?
N3 C40 H40A 109.9 . . ?
C41 C40 H40A 109.9 . . ?
N3 C40 H40B 109.9 . . ?
C41 C40 H40B 109.9 . . ?
H40A C40 H40B 108.3 . . ?
N9 C41 C42 121.9(4) . . ?
N9 C41 C40 114.7(3) . . ?
C42 C41 C40 123.3(4) . . ?
C41 C42 C43 118.6(4) . . ?
C41 C42 H42 120.7 . . ?
C43 C42 H42 120.7 . . ?
C42 C43 C44 119.2(5) . . ?
C42 C43 H43 120.4 . . ?
C44 C43 H43 120.4 . . ?
C45 C44 C43 119.0(4) . . ?
C45 C44 H44 120.5 . . ?
C43 C44 H44 120.5 . . ?
N9 C45 C44 123.2(4) . . ?
N9 C45 H45 118.4 . . ?
C44 C45 H45 118.4 . . ?
C15 N1 C16 112.8(3) . . ?
C15 N1 C7 113.3(3) . . ?
C16 N1 C7 111.6(3) . . ?
C15 N1 Cu1 106.2(2) . . ?
C16 N1 Cu1 106.4(2) . . ?
C7 N1 Cu1 105.84(19) . . ?
C27 N2 C28 113.3(3) . . ?
C27 N2 C8 112.0(3) . . ?
C28 N2 C8 112.5(3) . . ?
C27 N2 Cu2 107.6(2) . . ?
C28 N2 Cu2 103.7(2) . . ?
C8 N2 Cu2 107.0(2) . . ?
C40 N3 C39 112.6(3) . . ?
C40 N3 C9 112.8(3) . . ?
C39 N3 C9 111.6(3) . . ?
C40 N3 Cu3 105.9(2) . . ?
C39 N3 Cu3 107.1(2) . . ?
C9 N3 Cu3 106.3(2) . . ?
C10 N4 C14 119.9(3) . . ?
C10 N4 Cu1 126.5(3) . . ?
C14 N4 Cu1 113.4(2) . . ?
C17 N5 C21 119.3(3) . . ?
C17 N5 Cu1 114.1(2) . . ?
C21 N5 Cu1 126.6(3) . . ?
C22 N6 C26 119.1(4) . . ?
C22 N6 Cu2 126.8(3) . . ?
C26 N6 Cu2 114.1(3) . . ?
C33 N7 C29 118.4(4) . . ?
C33 N7 Cu2 128.1(3) . . ?
C29 N7 Cu2 113.2(3) . . ?
C34 N8 C38 118.7(4) . . ?
C34 N8 Cu3 126.9(3) . . ?
C38 N8 Cu3 114.4(3) . . ?
C45 N9 C41 118.2(4) . . ?
C45 N9 Cu3 128.3(3) . . ?
C41 N9 Cu3 113.4(3) . . ?
Cu1 O1 H1W1 113(3) . . ?
Cu1 O1 H1W2 115(3) . . ?
H1W1 O1 H1W2 107(4) . . ?
Cu1 O2 H2W1 118(4) . . ?
Cu1 O2 H2W2 106(4) . . ?
H2W1 O2 H2W2 116(4) . . ?
Cu2 O3 H3W1 124(4) . . ?
Cu2 O3 H3W2 118(4) . . ?
H3W1 O3 H3W2 104(4) . . ?
Cu2 O4 H4W1 115(5) . . ?
Cu2 O4 H4W2 117(5) . . ?
H4W1 O4 H4W2 125(5) . . ?
Cu3 O5 H5W1 116(4) . . ?
Cu3 O5 H5W2 125(4) . . ?
H5W1 O5 H5W2 107(4) . . ?
Cu3 O6 H6W1 114(4) . . ?
Cu3 O6 H6W2 114(4) . . ?
H6W1 O6 H6W2 110(4) . . ?
F3 C46 F2 108.0(4) . . ?
F3 C46 F1 107.3(4) . . ?
F2 C46 F1 107.5(4) . . ?
F3 C46 S1 111.5(3) . . ?
F2 C46 S1 110.0(3) . . ?
F1 C46 S1 112.3(3) . . ?
O8 S1 O9 114.1(2) . . ?
O8 S1 O7 116.4(2) . . ?
O9 S1 O7 113.67(19) . . ?
O8 S1 C46 104.6(2) . . ?
O9 S1 C46 103.0(2) . . ?
O7 S1 C46 102.91(19) . . ?
F6 C47 F4 108.1(4) . . ?
F6 C47 F5 106.7(4) . . ?
F4 C47 F5 108.5(3) . . ?
F6 C47 S2 111.7(3) . . ?
F4 C47 S2 111.8(3) . . ?
F5 C47 S2 109.9(3) . . ?
O12 S2 O10 115.50(19) . . ?
O12 S2 O11 114.7(2) . . ?
O10 S2 O11 115.24(18) . . ?
O12 S2 C47 102.41(19) . . ?
O10 S2 C47 103.53(19) . . ?
O11 S2 C47 102.8(2) . . ?
F8 C48 F7 107.4(15) . . ?
F8 C48 F9 107.1(14) . . ?
F7 C48 F9 106.1(15) . . ?
F8 C48 S3 111.6(12) . . ?
F7 C48 S3 113.2(13) . . ?
F9 C48 S3 111.1(13) . . ?
O15 S3 O13 117.7(13) . . ?
O15 S3 O14 113.0(12) . . ?
O13 S3 O14 112.6(12) . . ?
O15 S3 C48 104.9(11) . . ?
O13 S3 C48 105.6(9) . . ?
O14 S3 C48 101.0(11) . . ?
F7' C48' F8' 109.5(12) . . ?
F7' C48' F9' 108.0(13) . . ?
F8' C48' F9' 107.0(12) . . ?
F7' C48' S3' 110.7(10) . . ?
F8' C48' S3' 110.6(10) . . ?
F9' C48' S3' 110.9(11) . . ?
O15' S3' O13' 115.8(11) . . ?
O15' S3' O14' 115.2(11) . . ?
O13' S3' O14' 113.7(11) . . ?
O15' S3' C48' 102.4(10) . . ?
O13' S3' C48' 103.9(8) . . ?
O14' S3' C48' 103.5(10) . . ?
F12 C49 F10 109(2) . . ?
F12 C49 F11 107(2) . . ?
F10 C49 F11 110(2) . . ?
F12 C49 S4 111.0(16) . . ?
F10 C49 S4 110.4(15) . . ?
F11 C49 S4 109.3(17) . . ?
O16 S4 O17 114.5(14) . . ?
O16 S4 O18 114.0(17) . . ?
O17 S4 O18 114.4(18) . . ?
O16 S4 C49 103.3(12) . . ?
O17 S4 C49 105.8(13) . . ?
O18 S4 C49 103.1(14) . . ?
F12' C49' F11' 107.8(5) . . ?
F12' C49' F10' 107.9(5) . . ?
F11' C49' F10' 108.2(5) . . ?
F12' C49' S4' 110.8(4) . . ?
F11' C49' S4' 110.8(4) . . ?
F10' C49' S4' 111.4(3) . . ?
O18' S4' O16' 115.5(3) . . ?
O18' S4' O17' 115.4(3) . . ?
O16' S4' O17' 113.6(3) . . ?
O18' S4' C49' 103.8(3) . . ?
O16' S4' C49' 103.3(3) . . ?
O17' S4' C49' 103.1(3) . . ?
F14 C50 F13 106.8(9) . . ?
F14 C50 F15 109.1(8) . . ?
F13 C50 F15 108.4(9) . . ?
F14 C50 S5 109.3(8) . . ?
F13 C50 S5 111.1(7) . . ?
F15 C50 S5 112.0(6) . . ?
O20 S5 O21 112.4(5) . . ?
O20 S5 O19 114.3(5) . . ?
O21 S5 O19 118.2(4) . . ?
O20 S5 C50 103.8(5) . . ?
O21 S5 C50 101.5(5) . . ?
O19 S5 C50 104.1(4) . . ?
F15' C50' F14' 106.5(15) . . ?
F15' C50' F13' 106.7(16) . . ?
F14' C50' F13' 110.6(16) . . ?
F15' C50' S5' 111.2(11) . . ?
F14' C50' S5' 113.0(13) . . ?
F13' C50' S5' 108.7(14) . . ?
O19' S5' O21' 104.6(7) . . ?
O19' S5' O20' 118.0(8) . . ?
O21' S5' O20' 118.7(8) . . ?
O19' S5' C50' 103.6(7) . . ?
O21' S5' C50' 105.3(8) . . ?
O20' S5' C50' 104.9(8) . . ?
F16 C51 F17 105.6(15) . . ?
F16 C51 F18 98.2(13) . . ?
F17 C51 F18 107.1(14) . . ?
F16 C51 S6 115.4(13) . . ?
F17 C51 S6 110.4(11) . . ?
F18 C51 S6 118.8(13) . . ?
O23 S6 O24 111.9(9) . . ?
O23 S6 O22 114.3(7) . . ?
O24 S6 O22 111.7(9) . . ?
O23 S6 C51 111.1(7) . . ?
O24 S6 C51 108.4(9) . . ?
O22 S6 C51 98.6(9) . . ?
F16' C51' F17' 109.6(10) . . ?
F16' C51' F18' 105.8(10) . . ?
F17' C51' F18' 106.8(8) . . ?
F16' C51' S6' 114.7(8) . . ?
F17' C51' S6' 115.5(8) . . ?
F18' C51' S6' 103.4(8) . . ?
O24' S6' O23' 126.7(9) . . ?
O24' S6' O22' 111.5(8) . . ?
O23' S6' O22' 105.8(7) . . ?
O24' S6' C51' 104.7(7) . . ?
O23' S6' C51' 104.9(6) . . ?
O22' S6' C51' 99.9(8) . . ?
C2S C1S H1S1 109.5 . . ?
C2S C1S H1S2 109.5 . . ?
H1S1 C1S H1S2 109.5 . . ?
C2S C1S H1S3 109.5 . . ?
H1S1 C1S H1S3 109.5 . . ?
H1S2 C1S H1S3 109.5 . . ?
O1S C2S C3S 122.5(5) . . ?
O1S C2S C1S 119.5(5) . . ?
C3S C2S C1S 118.0(5) . . ?
C2S C3S H3S1 109.5 . . ?
C2S C3S H3S2 109.5 . . ?
H3S1 C3S H3S2 109.5 . . ?
C2S C3S H3S3 109.5 . . ?
H3S1 C3S H3S3 109.5 . . ?
H3S2 C3S H3S3 109.5 . . ?
C5S C4S H4S1 109.5 . . ?
C5S C4S H4S2 109.5 . . ?
H4S1 C4S H4S2 109.5 . . ?
C5S C4S H4S3 109.5 . . ?
H4S1 C4S H4S3 109.5 . . ?
H4S2 C4S H4S3 109.5 . . ?
O2S C5S C4S 118.9(11) . . ?
O2S C5S C6S 122.4(11) . . ?
C4S C5S C6S 118.3(11) . . ?
C5S C6S H6S1 109.5 . . ?
C5S C6S H6S2 109.5 . . ?
H6S1 C6S H6S2 109.5 . . ?
C5S C6S H6S3 109.5 . . ?
H6S1 C6S H6S3 109.5 . . ?
H6S2 C6S H6S3 109.5 . . ?
C5S' C4S' H4S4 109.5 . . ?
C5S' C4S' H4S5 109.5 . . ?
H4S4 C4S' H4S5 109.5 . . ?
C5S' C4S' H4S6 109.5 . . ?
H4S4 C4S' H4S6 109.5 . . ?
H4S5 C4S' H4S6 109.5 . . ?
O2S' C5S' C4S' 119.9(16) . . ?
O2S' C5S' C6S' 122.9(16) . . ?
C4S' C5S' C6S' 116.7(14) . . ?
C5S' C6S' H6S4 109.5 . . ?
C5S' C6S' H6S5 109.5 . . ?
H6S4 C6S' H6S5 109.5 . . ?
C5S' C6S' H6S6 109.5 . . ?
H6S4 C6S' H6S6 109.5 . . ?
H6S5 C6S' H6S6 109.5 . . ?

loop_
_geom_torsion_atom_site_label_1
_geom_torsion_atom_site_label_2
_geom_torsion_atom_site_label_3
_geom_torsion_atom_site_label_4
_geom_torsion
_geom_torsion_site_symmetry_1
_geom_torsion_site_symmetry_2
_geom_torsion_site_symmetry_3
_geom_torsion_site_symmetry_4
_geom_torsion_publ_flag
C6 C1 C2 C3 2.1(5) . . . . ?
C7 C1 C2 C3 -173.2(3) . . . . ?
C1 C2 C3 C4 -1.1(5) . . . . ?
C1 C2 C3 C8 175.7(3) . . . . ?
C2 C3 C4 C5 -1.1(5) . . . . ?
C8 C3 C4 C5 -178.0(3) . . . . ?
C3 C4 C5 C6 2.3(5) . . . . ?
C3 C4 C5 C9 -175.3(3) . . . . ?
C4 C5 C6 C1 -1.3(5) . . . . ?
C9 C5 C6 C1 176.3(3) . . . . ?
C2 C1 C6 C5 -0.8(5) . . . . ?
C7 C1 C6 C5 174.4(3) . . . . ?
C2 C1 C7 N1 -102.2(4) . . . . ?
C6 C1 C7 N1 82.7(4) . . . . ?
C2 C3 C8 N2 99.1(4) . . . . ?
C4 C3 C8 N2 -84.1(4) . . . . ?
C6 C5 C9 N3 87.9(4) . . . . ?
C4 C5 C9 N3 -94.5(4) . . . . ?
N4 C10 C11 C12 -1.1(6) . . . . ?
C10 C11 C12 C13 1.0(6) . . . . ?
C11 C12 C13 C14 0.0(6) . . . . ?
C12 C13 C14 N4 -0.9(6) . . . . ?
C12 C13 C14 C15 175.4(4) . . . . ?
N4 C14 C15 N1 -31.0(4) . . . . ?
C13 C14 C15 N1 152.5(3) . . . . ?
N1 C16 C17 N5 23.6(4) . . . . ?
N1 C16 C17 C18 -158.7(3) . . . . ?
N5 C17 C18 C19 -0.1(6) . . . . ?
C16 C17 C18 C19 -177.6(4) . . . . ?
C17 C18 C19 C20 -0.7(6) . . . . ?
C18 C19 C20 C21 1.2(6) . . . . ?
C19 C20 C21 N5 -1.0(6) . . . . ?
N6 C22 C23 C24 -1.8(8) . . . . ?
C22 C23 C24 C25 0.5(8) . . . . ?
C23 C24 C25 C26 1.1(7) . . . . ?
C24 C25 C26 N6 -1.6(7) . . . . ?
C24 C25 C26 C27 175.6(4) . . . . ?
N6 C26 C27 N2 -22.4(5) . . . . ?
C25 C26 C27 N2 160.3(4) . . . . ?
N2 C28 C29 N7 34.8(4) . . . . ?
N2 C28 C29 C30 -147.6(4) . . . . ?
N7 C29 C30 C31 0.9(6) . . . . ?
C28 C29 C30 C31 -176.7(4) . . . . ?
C29 C30 C31 C32 -0.9(6) . . . . ?
C30 C31 C32 C33 -0.6(7) . . . . ?
C31 C32 C33 N7 2.1(7) . . . . ?
N8 C34 C35 C36 0.7(8) . . . . ?
C34 C35 C36 C37 0.4(8) . . . . ?
C35 C36 C37 C38 -1.8(7) . . . . ?
C36 C37 C38 N8 2.2(7) . . . . ?
C36 C37 C38 C39 -173.1(4) . . . . ?
N8 C38 C39 N3 27.9(4) . . . . ?
C37 C38 C39 N3 -156.5(4) . . . . ?
N3 C40 C41 N9 -31.5(4) . . . . ?
N3 C40 C41 C42 151.4(4) . . . . ?
N9 C41 C42 C43 0.1(6) . . . . ?
C40 C41 C42 C43 177.0(4) . . . . ?
C41 C42 C43 C44 -0.3(7) . . . . ?
C42 C43 C44 C45 1.0(7) . . . . ?
C43 C44 C45 N9 -1.6(7) . . . . ?
C14 C15 N1 C16 152.2(3) . . . . ?
C14 C15 N1 C7 -79.8(4) . . . . ?
C14 C15 N1 Cu1 36.0(3) . . . . ?
C17 C16 N1 C15 -150.5(3) . . . . ?
C17 C16 N1 C7 80.6(3) . . . . ?
C17 C16 N1 Cu1 -34.4(3) . . . . ?
C1 C7 N1 C15 -71.6(4) . . . . ?
C1 C7 N1 C16 57.1(4) . . . . ?
C1 C7 N1 Cu1 172.4(2) . . . . ?
C26 C27 N2 C28 144.3(3) . . . . ?
C26 C27 N2 C8 -87.1(4) . . . . ?
C26 C27 N2 Cu2 30.3(4) . . . . ?
C29 C28 N2 C27 -159.1(3) . . . . ?
C29 C28 N2 C8 72.6(4) . . . . ?
C29 C28 N2 Cu2 -42.7(3) . . . . ?
C3 C8 N2 C27 -68.2(4) . . . . ?
C3 C8 N2 C28 60.8(4) . . . . ?
C3 C8 N2 Cu2 174.1(3) . . . . ?
C41 C40 N3 C39 156.5(3) . . . . ?
C41 C40 N3 C9 -76.1(4) . . . . ?
C41 C40 N3 Cu3 39.7(3) . . . . ?
C38 C39 N3 C40 -149.5(3) . . . . ?
C38 C39 N3 C9 82.5(4) . . . . ?
C38 C39 N3 Cu3 -33.5(3) . . . . ?
C5 C9 N3 C40 -63.5(4) . . . . ?
C5 C9 N3 C39 64.4(4) . . . . ?
C5 C9 N3 Cu3 -179.1(3) . . . . ?
C11 C10 N4 C14 0.1(5) . . . . ?
C11 C10 N4 Cu1 174.9(3) . . . . ?
C13 C14 N4 C10 0.9(5) . . . . ?
C15 C14 N4 C10 -175.7(3) . . . . ?
C13 C14 N4 Cu1 -174.5(3) . . . . ?
C15 C14 N4 Cu1 8.9(4) . . . . ?
C18 C17 N5 C21 0.3(5) . . . . ?
C16 C17 N5 C21 178.0(3) . . . . ?
C18 C17 N5 Cu1 -177.0(3) . . . . ?
C16 C17 N5 Cu1 0.7(4) . . . . ?
C20 C21 N5 C17 0.2(6) . . . . ?
C20 C21 N5 Cu1 177.2(3) . . . . ?
C23 C22 N6 C26 1.3(7) . . . . ?
C23 C22 N6 Cu2 -177.5(4) . . . . ?
C25 C26 N6 C22 0.4(6) . . . . ?
C27 C26 N6 C22 -177.0(4) . . . . ?
C25 C26 N6 Cu2 179.4(3) . . . . ?
C27 C26 N6 Cu2 2.0(4) . . . . ?
C32 C33 N7 C29 -2.2(7) . . . . ?
C32 C33 N7 Cu2 -175.8(3) . . . . ?
C30 C29 N7 C33 0.6(6) . . . . ?
C28 C29 N7 C33 178.4(4) . . . . ?
C30 C29 N7 Cu2 175.2(3) . . . . ?
C28 C29 N7 Cu2 -7.1(4) . . . . ?
C35 C34 N8 C38 -0.4(6) . . . . ?
C35 C34 N8 Cu3 -178.4(4) . . . . ?
C37 C38 N8 C34 -1.1(6) . . . . ?
C39 C38 N8 C34 174.5(3) . . . . ?
C37 C38 N8 Cu3 177.2(3) . . . . ?
C39 C38 N8 Cu3 -7.2(4) . . . . ?
C44 C45 N9 C41 1.3(6) . . . . ?
C44 C45 N9 Cu3 176.9(4) . . . . ?
C42 C41 N9 C45 -0.6(6) . . . . ?
C40 C41 N9 C45 -177.7(3) . . . . ?
C42 C41 N9 Cu3 -176.8(3) . . . . ?
C40 C41 N9 Cu3 6.1(4) . . . . ?
F3 C46 S1 O8 54.7(3) . . . . ?
F2 C46 S1 O8 174.5(3) . . . . ?
F1 C46 S1 O8 -65.8(4) . . . . ?
F3 C46 S1 O9 174.2(3) . . . . ?
F2 C46 S1 O9 -66.0(3) . . . . ?
F1 C46 S1 O9 53.7(4) . . . . ?
F3 C46 S1 O7 -67.4(3) . . . . ?
F2 C46 S1 O7 52.4(4) . . . . ?
F1 C46 S1 O7 172.1(3) . . . . ?
F6 C47 S2 O12 -177.9(3) . . . . ?
F4 C47 S2 O12 60.8(3) . . . . ?
F5 C47 S2 O12 -59.7(3) . . . . ?
F6 C47 S2 O10 -57.5(4) . . . . ?
F4 C47 S2 O10 -178.7(3) . . . . ?
F5 C47 S2 O10 60.8(3) . . . . ?
F6 C47 S2 O11 62.8(3) . . . . ?
F4 C47 S2 O11 -58.4(3) . . . . ?
F5 C47 S2 O11 -178.9(3) . . . . ?
F8 C48 S3 O15 -75(2) . . . . ?
F7 C48 S3 O15 163(2) . . . . ?
F9 C48 S3 O15 44(2) . . . . ?
F8 C48 S3 O13 49.6(19) . . . . ?
F7 C48 S3 O13 -72(2) . . . . ?
F9 C48 S3 O13 169(2) . . . . ?
F8 C48 S3 O14 167(2) . . . . ?
F7 C48 S3 O14 46(2) . . . . ?
F9 C48 S3 O14 -73(2) . . . . ?
F7' C48' S3' O15' -173.7(19) . . . . ?
F8' C48' S3' O15' -52.2(19) . . . . ?
F9' C48' S3' O15' 66.5(19) . . . . ?
F7' C48' S3' O13' -52.8(17) . . . . ?
F8' C48' S3' O13' 68.8(17) . . . . ?
F9' C48' S3' O13' -172.6(17) . . . . ?
F7' C48' S3' O14' 66.2(18) . . . . ?
F8' C48' S3' O14' -172.2(18) . . . . ?
F9' C48' S3' O14' -53.6(18) . . . . ?
F12 C49 S4 O16 176(2) . . . . ?
F10 C49 S4 O16 -63(2) . . . . ?
F11 C49 S4 O16 58(2) . . . . ?
F12 C49 S4 O17 -64(2) . . . . ?
F10 C49 S4 O17 58(2) . . . . ?
F11 C49 S4 O17 178(2) . . . . ?
F12 C49 S4 O18 57(2) . . . . ?
F10 C49 S4 O18 178(2) . . . . ?
F11 C49 S4 O18 -61(3) . . . . ?
F12' C49' S4' O18' 56.0(5) . . . . ?
F11' C49' S4' O18' -63.5(5) . . . . ?
F10' C49' S4' O18' 176.0(5) . . . . ?
F12' C49' S4' O16' 176.8(4) . . . . ?
F11' C49' S4' O16' 57.3(5) . . . . ?
F10' C49' S4' O16' -63.1(5) . . . . ?
F12' C49' S4' O17' -64.7(5) . . . . ?
F11' C49' S4' O17' 175.8(4) . . . . ?
F10' C49' S4' O17' 55.4(5) . . . . ?
F14 C50 S5 O20 61.3(8) . . . . ?
F13 C50 S5 O20 178.9(9) . . . . ?
F15 C50 S5 O20 -59.8(9) . . . . ?
F14 C50 S5 O21 178.2(7) . . . . ?
F13 C50 S5 O21 -64.3(9) . . . . ?
F15 C50 S5 O21 57.1(8) . . . . ?
F14 C50 S5 O19 -58.6(8) . . . . ?
F13 C50 S5 O19 58.9(9) . . . . ?
F15 C50 S5 O19 -179.7(7) . . . . ?
F15' C50' S5' O19' -177.5(13) . . . . ?
F14' C50' S5' O19' -57.8(14) . . . . ?
F13' C50' S5' O19' 65.4(15) . . . . ?
F15' C50' S5' O21' 72.9(15) . . . . ?
F14' C50' S5' O21' -167.3(14) . . . . ?
F13' C50' S5' O21' -44.2(16) . . . . ?
F15' C50' S5' O20' -53.1(16) . . . . ?
F14' C50' S5' O20' 66.6(15) . . . . ?
F13' C50' S5' O20' -170.2(15) . . . . ?
F16 C51 S6 O23 176.2(14) . . . . ?
F17 C51 S6 O23 56.6(14) . . . . ?
F18 C51 S6 O23 -67.6(15) . . . . ?
F16 C51 S6 O24 -60.5(17) . . . . ?
F17 C51 S6 O24 180.0(13) . . . . ?
F18 C51 S6 O24 55.8(16) . . . . ?
F16 C51 S6 O22 56.0(16) . . . . ?
F17 C51 S6 O22 -63.6(14) . . . . ?
F18 C51 S6 O22 172.2(15) . . . . ?
F16' C51' S6' O24' -60.1(11) . . . . ?
F17' C51' S6' O24' 170.9(9) . . . . ?
F18' C51' S6' O24' 54.6(10) . . . . ?
F16' C51' S6' O23' 164.8(9) . . . . ?
F17' C51' S6' O23' 35.8(10) . . . . ?
F18' C51' S6' O23' -80.5(9) . . . . ?
F16' C51' S6' O22' 55.4(11) . . . . ?
F17' C51' S6' O22' -73.6(10) . . . . ?
F18' C51' S6' O22' 170.1(9) . . . . ?

loop_
_geom_hbond_atom_site_label_D
_geom_hbond_atom_site_label_H
_geom_hbond_atom_site_label_A
_geom_hbond_distance_DH
_geom_hbond_distance_HA
_geom_hbond_distance_DA
_geom_hbond_angle_DHA
_geom_hbond_site_symmetry_A
_geom_hbond_publ_flag
O1 H1W1 O9 0.83(3) 1.97(3) 2.800(4) 180(6) 4_566 yes
O1 H1W2 O11 0.81(3) 1.98(3) 2.789(4) 180(7) 4_566 yes
O2 H2W1 O24 0.82(3) 2.15(3) 2.948(13) 164(6) . yes
O2 H2W1 O24' 0.82(3) 1.87(3) 2.674(14) 166(6) . yes
O2 H2W2 O21' 0.78(3) 2.38(3) 3.107(12) 156(5) . yes
O2 H2W2 O1W 0.78(3) 1.95(4) 2.627(6) 145(5) . yes
O3 H3W1 O17 0.84(3) 1.99(4) 2.81(3) 166(6) 2_646 yes
O3 H3W1 O17' 0.84(3) 2.04(4) 2.801(6) 151(6) 2_646 yes
O3 H3W2 O20 0.83(3) 1.90(3) 2.700(9) 164(6) 4_566 yes
O3 H3W2 O20' 0.83(3) 2.24(4) 3.017(13) 155(6) 4_566 yes
O4 H4W1 O22 0.79(3) 1.86(3) 2.635(15) 168(7) 4_565 yes
O4 H4W1 O22' 0.79(3) 2.20(3) 2.960(17) 163(7) 4_565 yes
O4 H4W2 O16' 0.78(3) 2.29(6) 2.857(7) 130(6) 4_565 yes
O5 H5W1 O14 0.82(3) 2.06(3) 2.823(16) 154(5) 3_666 yes
O5 H5W1 O14' 0.82(3) 2.16(4) 2.907(16) 151(5) 3_666 yes
O5 H5W2 O12 0.82(3) 2.08(3) 2.865(4) 159(5) . yes
O6 H6W1 O14 0.81(3) 2.06(4) 2.87(2) 169(6) 3_666 yes
O6 H6W1 O14' 0.81(3) 1.91(3) 2.719(18) 177(6) 3_666 yes

_refine_diff_density_max         1.572
_refine_diff_density_min         -0.806
_refine_diff_density_rms         0.082

_shelx_res_file                  
;
TITL xs2027a in P2(1)/c
    xs2027a.res
    created by SHELXL-2018/3 at 16:33:55 on 13-Mar-2019
CELL 1.54178  18.4026  29.9073  16.2508  90.000 107.605  90.000
ZERR    4.00   0.0004   0.0005   0.0003   0.000   0.002   0.000
LATT  1
SYMM -X, 0.5+Y, 0.5-Z
SFAC C H N O F S CU
UNIT 228 276 36 107.08 72 24 12

TEMP -163

ACTA
HTAB
BOND
BOND $H
CONF
WPDB

L.S. 6
FMAP 2
PLAN 10
OMIT -2 143.8

ABIN

EQIV $1 x, -y+1/2, z+1/2
EQIV $2 -x+1, y-1/2, -z+3/2
EQIV $3 -x+1, -y+1, -z+1
EQIV $4 x, -y+1/2, z-1/2
HTAB O1 O9_$1
HTAB O1 O11_$1
HTAB O2 O24
HTAB O2 O24'
HTAB O2 O21'
HTAB O2 O1W
HTAB O3 O17_$2
HTAB O3 O17'_$2
HTAB O3 O20_$1
HTAB O3 O20'_$1
HTAB O4 O22_$4
HTAB O4 O22'_$4
HTAB O4 O16'_$4
HTAB O5 O14_$3
HTAB O5 O14'_$3
HTAB O5 O12
HTAB O6 O14_$3
HTAB O6 O14'_$3

WGHT    0.062800   14.006200
FVAR       1.42065   0.64225   0.41683   0.57499   0.77278   0.46730   0.14727
PART 0
rem Cu complex
CU1   7    0.348314    0.406258    0.346093    11.00000    0.02686    0.02118 =
         0.02324   -0.00089    0.00959   -0.00441
CU2   7    0.341137    0.075379    0.324241    11.00000    0.03527    0.02503 =
         0.03429    0.00114    0.01026   -0.00563
CU3   7    0.807863    0.233238    0.346952    11.00000    0.02593    0.03698 =
         0.02299   -0.00123    0.01130    0.00006
C1    1    0.468767    0.282072    0.361344    11.00000    0.02514    0.02169 =
         0.01734   -0.00266    0.00803   -0.00259
C2    1    0.430427    0.242236    0.366152    11.00000    0.02488    0.02345 =
         0.01900   -0.00174    0.00953   -0.00284
AFIX  43
H2    2    0.381294    0.243601    0.373788    11.00000   -1.20000
AFIX   0
C3    1    0.462267    0.200774    0.360063    11.00000    0.02890    0.02332 =
         0.01801   -0.00189    0.00683   -0.00632
C4    1    0.533950    0.199131    0.347296    11.00000    0.03255    0.02291 =
         0.02063   -0.00448    0.00978    0.00021
AFIX  43
H4    2    0.556609    0.170900    0.344104    11.00000   -1.20000
AFIX   0
C5    1    0.573047    0.238112    0.339117    11.00000    0.02456    0.02515 =
         0.01901   -0.00207    0.00789   -0.00186
C6    1    0.540063    0.279273    0.347191    11.00000    0.02558    0.02213 =
         0.01872   -0.00206    0.00768   -0.00429
AFIX  43
H6    2    0.566576    0.306014    0.342991    11.00000   -1.20000
AFIX   0
C7    1    0.436493    0.326186    0.378045    11.00000    0.02921    0.02213 =
         0.01760   -0.00354    0.00956   -0.00427
AFIX  23
H7A   2    0.400002    0.320324    0.410751    11.00000   -1.20000
H7B   2    0.478674    0.344213    0.415680    11.00000   -1.20000
AFIX   0
C8    1    0.422634    0.157881    0.371536    11.00000    0.03434    0.02398 =
         0.02245   -0.00027    0.01056   -0.00478
AFIX  23
H8A   2    0.461541    0.136845    0.406047    11.00000   -1.20000
H8B   2    0.387345    0.164683    0.405315    11.00000   -1.20000
AFIX   0
C9    1    0.647681    0.235364    0.318606    11.00000    0.02809    0.02965 =
         0.01945   -0.00367    0.00774    0.00083
AFIX  23
H9A   2    0.647989    0.207375    0.286186    11.00000   -1.20000
H9B   2    0.650083    0.260606    0.280102    11.00000   -1.20000
AFIX   0
C10   1    0.469415    0.476143    0.387229    11.00000    0.04226    0.02424 =
         0.02169   -0.00110    0.01202   -0.00433
AFIX  43
H10   2    0.438815    0.491819    0.415403    11.00000   -1.20000
AFIX   0
C11   1    0.539239    0.493665    0.389306    11.00000    0.04203    0.02698 =
         0.02777   -0.00169    0.00969   -0.01271
AFIX  43
H11   2    0.556230    0.521242    0.417605    11.00000   -1.20000
AFIX   0
C12   1    0.584222    0.470236    0.349257    11.00000    0.03391    0.04015 =
         0.03451   -0.00010    0.01406   -0.01511
AFIX  43
H12   2    0.632904    0.481376    0.350570    11.00000   -1.20000
AFIX   0
C13   1    0.557488    0.430470    0.307363    11.00000    0.03295    0.03387 =
         0.02840   -0.00140    0.01370   -0.00833
AFIX  43
H13   2    0.587492    0.413991    0.279575    11.00000   -1.20000
AFIX   0
C14   1    0.486028    0.415051    0.306626    11.00000    0.03022    0.02472 =
         0.02143    0.00153    0.01189   -0.00617
C15   1    0.449400    0.374008    0.257431    11.00000    0.03121    0.02812 =
         0.01965   -0.00157    0.01361   -0.00754
AFIX  23
H15A  2    0.420924    0.382246    0.197313    11.00000   -1.20000
H15B  2    0.489181    0.352045    0.255766    11.00000   -1.20000
AFIX   0
C16   1    0.332732    0.328895    0.239450    11.00000    0.03162    0.02343 =
         0.01842   -0.00404    0.00511   -0.00606
AFIX  23
H16A  2    0.347972    0.297419    0.235447    11.00000   -1.20000
H16B  2    0.320250    0.342393    0.181206    11.00000   -1.20000
AFIX   0
C17   1    0.264252    0.330602    0.271235    11.00000    0.02418    0.02419 =
         0.02123    0.00094    0.00341   -0.00301
C18   1    0.206187    0.299464    0.245296    11.00000    0.03213    0.02725 =
         0.03224    0.00048    0.00667   -0.00581
AFIX  43
H18   2    0.209496    0.275524    0.208171    11.00000   -1.20000
AFIX   0
C19   1    0.143308    0.303798    0.274335    11.00000    0.02522    0.03717 =
         0.04020   -0.00011    0.00322   -0.00986
AFIX  43
H19   2    0.102502    0.282997    0.256892    11.00000   -1.20000
AFIX   0
C20   1    0.140348    0.338583    0.328845    11.00000    0.02570    0.04252 =
         0.03738    0.00503    0.01232   -0.00351
AFIX  43
H20   2    0.097996    0.341761    0.350305    11.00000   -1.20000
AFIX   0
C21   1    0.199786    0.368686    0.351737    11.00000    0.03077    0.03561 =
         0.02852   -0.00097    0.01295   -0.00357
AFIX  43
H21   2    0.197509    0.392956    0.388591    11.00000   -1.20000
AFIX   0
C22   1    0.186558    0.096676    0.337064    11.00000    0.03550    0.05370 =
         0.04081    0.00454    0.00761   -0.00440
AFIX  43
H22   2    0.188908    0.068905    0.366135    11.00000   -1.20000
AFIX   0
C23   1    0.122248    0.122389    0.322285    11.00000    0.04179    0.06426 =
         0.04772    0.00001    0.01599   -0.00089
AFIX  43
H23   2    0.080158    0.112138    0.339453    11.00000   -1.20000
AFIX   0
C24   1    0.119254    0.163221    0.282315    11.00000    0.04031    0.05718 =
         0.05463   -0.00401    0.01018    0.00738
AFIX  43
H24   2    0.075310    0.181612    0.271952    11.00000   -1.20000
AFIX   0
C25   1    0.180898    0.176987    0.257602    11.00000    0.04544    0.03652 =
         0.04962    0.00316    0.00847    0.00277
AFIX  43
H25   2    0.180214    0.205295    0.230858    11.00000   -1.20000
AFIX   0
C26   1    0.243797    0.149459    0.271851    11.00000    0.03472    0.03530 =
         0.02502   -0.00301    0.00305   -0.00137
C27   1    0.310565    0.160694    0.241242    11.00000    0.03632    0.02569 =
         0.02626    0.00354    0.00379   -0.00103
AFIX  23
H27A  2    0.298074    0.153890    0.178889    11.00000   -1.20000
H27B  2    0.321725    0.193062    0.249264    11.00000   -1.20000
AFIX   0
C28   1    0.427367    0.121210    0.235914    11.00000    0.04211    0.02403 =
         0.02104   -0.00366    0.00864   -0.00253
AFIX  23
H28A  2    0.460269    0.146494    0.230301    11.00000   -1.20000
H28B  2    0.395158    0.112636    0.177410    11.00000   -1.20000
AFIX   0
C29   1    0.475882    0.082148    0.278656    11.00000    0.04565    0.02190 =
         0.02521   -0.00358    0.01154   -0.00542
C30   1    0.548615    0.074381    0.274525    11.00000    0.04183    0.03185 =
         0.02768   -0.00457    0.01272   -0.00424
AFIX  43
H30   2    0.572157    0.094985    0.246065    11.00000   -1.20000
AFIX   0
C31   1    0.586860    0.036162    0.312401    11.00000    0.04256    0.03450 =
         0.04157   -0.00105    0.01157    0.00321
AFIX  43
H31   2    0.636694    0.030026    0.309555    11.00000   -1.20000
AFIX   0
C32   1    0.551683    0.007093    0.354339    11.00000    0.04561    0.03204 =
         0.05242    0.00458    0.01134    0.00641
AFIX  43
H32   2    0.576636   -0.019456    0.380342    11.00000   -1.20000
AFIX   0
C33   1    0.479825    0.017345    0.357704    11.00000    0.05394    0.02065 =
         0.05244    0.00669    0.01676   -0.00210
AFIX  43
H33   2    0.456401   -0.002158    0.388282    11.00000   -1.20000
AFIX   0
C34   1    0.839387    0.135881    0.340747    11.00000    0.03489    0.04769 =
         0.04279   -0.01423    0.01579    0.00599
AFIX  43
H34   2    0.872517    0.143232    0.307872    11.00000   -1.20000
AFIX   0
C35   1    0.829576    0.091689    0.358930    11.00000    0.04947    0.04008 =
         0.07028   -0.01590    0.01922    0.00680
AFIX  43
H35   2    0.856321    0.068974    0.339167    11.00000   -1.20000
AFIX   0
C36   1    0.781107    0.080349    0.405676    11.00000    0.05259    0.03443 =
         0.07228   -0.01007    0.02193   -0.00442
AFIX  43
H36   2    0.774341    0.049952    0.418674    11.00000   -1.20000
AFIX   0
C37   1    0.742598    0.113847    0.433269    11.00000    0.04022    0.03482 =
         0.04827   -0.00415    0.01501   -0.00510
AFIX  43
H37   2    0.707776    0.106849    0.464224    11.00000   -1.20000
AFIX   0
C38   1    0.755446    0.157867    0.415175    11.00000    0.02666    0.03562 =
         0.02442   -0.00135    0.00870    0.00440
C39   1    0.722736    0.196749    0.450932    11.00000    0.03019    0.02929 =
         0.02299    0.00028    0.00976    0.00188
AFIX  23
H39A  2    0.671278    0.188987    0.453854    11.00000   -1.20000
H39B  2    0.755517    0.203584    0.510130    11.00000   -1.20000
AFIX   0
C40   1    0.726767    0.278833    0.443338    11.00000    0.02994    0.02939 =
         0.02005   -0.00643    0.00824   -0.00237
AFIX  23
H40A  2    0.764149    0.275038    0.501245    11.00000   -1.20000
H40B  2    0.677347    0.287766    0.450813    11.00000   -1.20000
AFIX   0
C41   1    0.754032    0.314480    0.393718    11.00000    0.03101    0.03405 =
         0.02040   -0.00192    0.00556   -0.00394
C42   1    0.738037    0.359431    0.397941    11.00000    0.04654    0.03286 =
         0.03643   -0.00132    0.01092   -0.00186
AFIX  43
H42   2    0.706541    0.369467    0.430978    11.00000   -1.20000
AFIX   0
C43   1    0.768907    0.389506    0.352986    11.00000    0.06407    0.03508 =
         0.04535    0.00500    0.00820   -0.00754
AFIX  43
H43   2    0.758683    0.420581    0.354480    11.00000   -1.20000
AFIX   0
C44   1    0.815007    0.373695    0.305672    11.00000    0.06153    0.04617 =
         0.04848    0.00790    0.01942   -0.01693
AFIX  43
H44   2    0.837391    0.393826    0.275114    11.00000   -1.20000
AFIX   0
C45   1    0.827580    0.329083    0.303763    11.00000    0.04040    0.05146 =
         0.03004    0.00412    0.01329   -0.01013
AFIX  43
H45   2    0.858141    0.318502    0.270071    11.00000   -1.20000
AFIX   0
N1    3    0.396639    0.353925    0.300417    11.00000    0.02815    0.02190 =
         0.01675   -0.00257    0.00814   -0.00821
N2    3    0.378398    0.134801    0.289627    11.00000    0.03407    0.02305 =
         0.02397    0.00050    0.00573   -0.00156
N3    3    0.717969    0.236384    0.394907    11.00000    0.02876    0.02713 =
         0.02268   -0.00083    0.00921   -0.00175
N4    3    0.443471    0.437819    0.346838    11.00000    0.03273    0.02301 =
         0.02085    0.00322    0.00978   -0.00342
N5    3    0.260994    0.364622    0.323273    11.00000    0.02803    0.02748 =
         0.02127    0.00069    0.00823   -0.00246
N6    3    0.246416    0.109551    0.311678    11.00000    0.03270    0.03938 =
         0.03093   -0.00023    0.00674   -0.00357
N7    3    0.441331    0.053666    0.319721    11.00000    0.04139    0.02401 =
         0.03545   -0.00132    0.01206   -0.00611
N8    3    0.802814    0.168918    0.368764    11.00000    0.02842    0.03787 =
         0.02619   -0.00445    0.00856    0.00398
N9    3    0.799038    0.299258    0.347014    11.00000    0.02999    0.04021 =
         0.02137    0.00145    0.00707   -0.00469

DFIX 0.84 0.03 O1 H1W1 O1 H1W2
DFIX 1.33 0.03 H1W1 H1W2
DFIX 0.84 0.03 O2 H2W1 O2 H2W2
DFIX 1.33 0.03 H2W1 H2W2
DFIX 0.84 0.03 O3 H3W1 O3 H3W2
DFIX 1.33 0.03 H3W1 H3W2
DFIX 0.84 0.03 O4 H4W1 O4 H4W2
DFIX 1.33 0.03 H4W1 H4W2
DFIX 0.84 0.03 O5 H5W1 O5 H5W2
DFIX 1.33 0.03 H5W1 H5W2
DFIX 0.84 0.03 O6 H6W1 O6 H6W2
DFIX 1.33 0.03 H6W1 H6W2

O1    4    0.384717    0.397856    0.493933    11.00000    0.02919    0.02852 =
         0.02576   -0.00068    0.00785    0.00056
H1W1  2    0.366675    0.375276    0.509789    11.00000   -1.50000
H1W2  2    0.430116    0.397398    0.517215    11.00000   -1.50000
O2    4    0.296718    0.460611    0.372884    11.00000    0.03564    0.02829 =
         0.05655    0.00394    0.01212    0.00367
H2W1  2    0.282369    0.460316    0.416084    11.00000   -1.50000
H2W2  2    0.266282    0.467230    0.329579    11.00000   -1.50000
O3    4    0.373860    0.071290    0.466619    11.00000    0.03961    0.06853 =
         0.03645    0.01004    0.00609   -0.01392
H3W1  2    0.406048    0.088013    0.500157    11.00000   -1.50000
H3W2  2    0.339555    0.069035    0.489582    11.00000   -1.50000
O4    4    0.290784    0.015426    0.319283    11.00000    0.05080    0.03483 =
         0.07196   -0.00191    0.01443   -0.01337
H4W1  2    0.266490    0.007578    0.272757    11.00000   -1.50000
H4W2  2    0.307045   -0.000340    0.359018    11.00000   -1.50000
O5    4    0.742498    0.226361    0.197496    11.00000    0.03210    0.06161 =
         0.02513   -0.00640    0.01471   -0.00992
H5W1  2    0.767422    0.232026    0.164359    11.00000   -1.50000
H5W2  2    0.712228    0.206283    0.175224    11.00000   -1.50000
O6    4    0.900669    0.228757    0.309668    11.00000    0.03063    0.06231 =
         0.02460    0.00271    0.01023   -0.00025
H6W1  2    0.893220    0.234413    0.258821    11.00000   -1.50000
H6W2  2    0.937053    0.243311    0.339328    11.00000   -1.50000
rem counterions
C46   1    0.408132    0.248097    0.086761    11.00000    0.03691    0.05604 =
         0.02018   -0.00425    0.01018    0.00014
F1    5    0.457726    0.230582    0.050666    11.00000    0.03685    0.09171 =
         0.02591   -0.00978    0.01396    0.00219
F2    5    0.432810    0.238802    0.170452    11.00000    0.04745    0.10860 =
         0.01882   -0.00534    0.00588    0.00608
F3    5    0.409962    0.291776    0.077817    11.00000    0.05813    0.05128 =
         0.08148   -0.00661    0.02657   -0.01809
S1    6    0.312343    0.226095    0.039757    11.00000    0.03740    0.04032 =
         0.02571   -0.00318    0.01503   -0.00205
O7    4    0.271563    0.244138    0.095320    11.00000    0.04332    0.04114 =
         0.03922   -0.00443    0.02433    0.00058
O8    4    0.289726    0.241867   -0.047023    11.00000    0.03965    0.09008 =
         0.02678    0.00438    0.00901   -0.00764
O9    4    0.323597    0.178493    0.047770    11.00000    0.07550    0.03612 =
         0.06056   -0.00998    0.03946   -0.00009
C47   1    0.684746    0.088918    0.108815    11.00000    0.04722    0.03605 =
         0.02443    0.00209    0.01144    0.00423
F4    5    0.686679    0.064297    0.177501    11.00000    0.06133    0.04514 =
         0.03795    0.01515    0.01424    0.01821
F5    5    0.752421    0.109139    0.123173    11.00000    0.03608    0.07296 =
         0.06281    0.00493    0.01995    0.00772
F6    5    0.676766    0.061571    0.042318    11.00000    0.09753    0.04581 =
         0.04309   -0.00944    0.02568    0.01504
S2    6    0.609045    0.130563    0.086442    11.00000    0.03000    0.03011 =
         0.02573    0.00381    0.00708   -0.00024
O10   4    0.614976    0.152664    0.010342    11.00000    0.04442    0.04411 =
         0.03631    0.01555    0.01349    0.00466
O11   4    0.541773    0.103813    0.074450    11.00000    0.02733    0.05534 =
         0.04104    0.01140    0.00117   -0.00903
O12   4    0.629993    0.156963    0.163706    11.00000    0.05204    0.03521 =
         0.03889   -0.00820    0.01700   -0.00058

rem constraints
EADP O13 O13'
EXYZ O13 O13'
EADP S3 S3'

rem restraints
SIMU 0.01 C48 > O15'

PART 1
C48   1    0.061088    0.674761    0.881854    61.00000    0.03871    0.05785 =
         0.03904    0.00214    0.00862   -0.00168
F7    5    0.125857    0.650956    0.905015    61.00000    0.06164    0.07554 =
         0.05264   -0.00901    0.00357    0.01442
F8    5    0.015526    0.657987    0.924452    61.00000    0.06342    0.06462 =
         0.05902    0.00310    0.01696   -0.01719
F9    5    0.027850    0.666256    0.797379    61.00000    0.03752    0.06810 =
         0.05464   -0.00977    0.00362   -0.00076
S3    6    0.076507    0.734705    0.901278    61.00000    0.02603    0.05526 =
         0.02699   -0.00026    0.00993   -0.00250
O13   4    0.097956    0.740069    0.993869    61.00000    0.03581    0.06566 =
         0.02672   -0.00280    0.01142   -0.00424
O14   4    0.140264    0.742509    0.866670    61.00000    0.01696    0.05780 =
         0.02340    0.00394    0.00305   -0.00492
O15   4    0.006854    0.755304    0.850613    61.00000    0.01274    0.05455 =
         0.04352   -0.00469    0.01354   -0.00628

PART 2
SAME C48 > O15
C48'  1    0.056689    0.677147    0.880114   -61.00000    0.03797    0.05730 =
         0.03985    0.00137    0.00978   -0.00006
F7'   5    0.119770    0.654529    0.920747   -61.00000    0.04721    0.04466 =
         0.05403   -0.00929    0.00222    0.00670
F8'   5   -0.001517    0.662065    0.905571   -61.00000    0.04280    0.06319 =
         0.05272    0.00724    0.01847   -0.01539
F9'   5    0.039705    0.668517    0.795321   -61.00000    0.03483    0.06545 =
         0.03938   -0.01613    0.01325   -0.01113
S3'   6    0.070655    0.737208    0.901306   -61.00000    0.02603    0.05526 =
         0.02699   -0.00026    0.00993   -0.00250
O13'  4    0.097956    0.740069    0.993869   -61.00000    0.03581    0.06566 =
         0.02672   -0.00280    0.01142   -0.00424
O14'  4    0.127509    0.749178    0.859413   -61.00000    0.02364    0.05805 =
         0.02385    0.01074    0.00997    0.00534
O15'  4   -0.004255    0.754877    0.861323   -61.00000    0.02444    0.05498 =
         0.02836   -0.00144    0.01179    0.00540

rem restraints
SIMU 0.01 C49 > O18'

PART 1
C49   1    0.387806    0.671174    0.879075    71.00000    0.04105    0.03846 =
         0.03582   -0.00364    0.01544    0.00392
F10   5    0.393736    0.676935    0.800354    71.00000    0.05357    0.03408 =
         0.03549    0.01294    0.02580   -0.00157
F11   5    0.314739    0.674751    0.876538    71.00000    0.03507    0.04403 =
         0.03956   -0.00291    0.01507    0.01505
F12   5    0.425261    0.703023    0.930021    71.00000    0.04717    0.04333 =
         0.04391   -0.01237    0.01747   -0.00216
S4    6    0.423377    0.616678    0.920410    71.00000    0.03515    0.03993 =
         0.03260   -0.01028    0.01459    0.00088
O16   4    0.372822    0.586486    0.861459    71.00000    0.03010    0.01439 =
         0.04035    0.00375    0.01197   -0.00038
O17   4    0.501030    0.615133    0.918791    71.00000    0.02935    0.02978 =
         0.02943   -0.00804    0.00460   -0.00242
O18   4    0.415110    0.616630    1.005790    71.00000    0.03826    0.04189 =
         0.02335   -0.00478    0.01747   -0.00015

PART 2
SAME C49 > O18
C49'  1    0.380806    0.654736    0.877897   -71.00000    0.03909    0.03305 =
         0.02870   -0.00578    0.01333    0.00282
F10'  5    0.382790    0.659425    0.797028   -71.00000    0.06659    0.04125 =
         0.03172    0.00996    0.02370    0.01151
F11'  5    0.309145    0.660734    0.878240   -71.00000    0.04465    0.04298 =
         0.03855   -0.00102    0.01400    0.01418
F12'  5    0.422933    0.687110    0.925049   -71.00000    0.06398    0.03317 =
         0.05597   -0.00909    0.01267   -0.00849
S4'   6    0.415822    0.600105    0.921306   -71.00000    0.03352    0.02954 =
         0.02686    0.00139    0.01072    0.00438
O16'  4    0.361760    0.569657    0.866236   -71.00000    0.04534    0.02647 =
         0.05633   -0.00661    0.01355   -0.00246
O17'  4    0.490842    0.598163    0.909939   -71.00000    0.03251    0.04571 =
         0.03740   -0.00200    0.01559    0.00806
O18'  4    0.414809    0.602149    1.008932   -71.00000    0.04419    0.05261 =
         0.03263    0.01017    0.01519    0.00803

rem constraints
EADP O19 O19'
EXYZ O19 O19'

rem restraints
SADI 0.01 CU1 O19 CU1 O19'
SIMU 0.01 C50 > O21'

PART 1
C50   1    0.166520    0.398603    0.070147    21.00000    0.05173    0.02743 =
         0.04643    0.00217    0.00173    0.00409
F13   5    0.140363    0.386958    0.134681    21.00000    0.06038    0.04689 =
         0.05878    0.02038    0.00288   -0.02125
F14   5    0.201644    0.363239    0.051772    21.00000    0.07835    0.03901 =
         0.07498   -0.01623   -0.02192    0.01631
F15   5    0.107244    0.408737    0.001998    21.00000    0.06012    0.05262 =
         0.04634    0.00599   -0.00726    0.00215
S5    6    0.233732    0.444595    0.101090    21.00000    0.05180    0.02306 =
         0.03788    0.00193    0.01573    0.00019
O19   4    0.295445    0.426874    0.177270    21.00000    0.07088    0.05143 =
         0.03644    0.00395    0.00927   -0.02219
O20   4    0.257095    0.452142    0.025917    21.00000    0.05422    0.06932 =
         0.04423    0.01047    0.02173    0.01239
O21   4    0.184391    0.480870    0.116001    21.00000    0.05453    0.02974 =
         0.04717    0.00501    0.01453    0.00750

PART 2
SAME C50 > O21
C50'  1    0.167400    0.410347    0.082229   -21.00000    0.05788    0.03440 =
         0.05086    0.00528    0.01088    0.00125
F13'  5    0.140332    0.397915    0.145936   -21.00000    0.05965    0.05579 =
         0.06440    0.00987    0.01463   -0.01807
F14'  5    0.187979    0.374993    0.045566   -21.00000    0.07894    0.04286 =
         0.07333   -0.00947   -0.00944    0.00499
F15'  5    0.110996    0.428949    0.023474   -21.00000    0.05081    0.05839 =
         0.07730    0.02262   -0.00442    0.00041
S5'   6    0.245290    0.449867    0.125041   -21.00000    0.05542    0.01837 =
         0.05003   -0.00461    0.03595   -0.00108
O19'  4    0.295445    0.426874    0.177270   -21.00000    0.07088    0.05143 =
         0.03644    0.00395    0.00927   -0.02219
O20'  4    0.262016    0.467408    0.050092   -21.00000    0.04691    0.03181 =
         0.04348    0.00609    0.02974    0.00718
O21'  4    0.218683    0.479967    0.178240   -21.00000    0.06346    0.02923 =
         0.05711   -0.00016    0.02900    0.00751

rem constraints
EADP O23 O23'
EXYZ O23 O23'

rem restraints
SIMU 0.01 C51 > O24'

PART 1
C51   1    0.129056    0.449063    0.570763    31.00000    0.05270    0.06550 =
         0.07039    0.00836    0.01674   -0.00354
F16   5    0.079764    0.480738    0.535880    31.00000    0.04856    0.09201 =
         0.10799    0.01293    0.01876    0.00610
F17   5    0.111122    0.435537    0.640095    31.00000    0.05742    0.10182 =
         0.08878    0.02742    0.02528   -0.00656
F18   5    0.103414    0.417575    0.509334    31.00000    0.10165    0.09928 =
         0.11810   -0.02955    0.01044   -0.03389
S6    6    0.225391    0.464894    0.599261    31.00000    0.03313    0.01649 =
         0.02966    0.00779    0.01158    0.00845
O22   4    0.222682    0.502403    0.655200    31.00000    0.04272    0.03319 =
         0.02609   -0.00251   -0.00738    0.00471
O23   4    0.274192    0.428955    0.641791    31.00000    0.06812    0.07136 =
         0.08671    0.03535    0.02814    0.02955
O24   4    0.242249    0.479236    0.522360    31.00000    0.04237    0.03370 =
         0.03257    0.00060    0.01890    0.00239

PART 2
SAME C51 > O24
C51'  1    0.133722    0.437587    0.560914   -31.00000    0.05224    0.05393 =
         0.06018   -0.00425    0.01762   -0.01531
F16'  5    0.079460    0.465529    0.522983   -31.00000    0.03621    0.08831 =
         0.07108    0.03055   -0.00195   -0.01355
F17'  5    0.118590    0.419018    0.627367   -31.00000    0.05121    0.04895 =
         0.05121    0.00491    0.02234   -0.01529
F18'  5    0.130625    0.405212    0.503973   -31.00000    0.10137    0.08139 =
         0.09538   -0.04424    0.05955   -0.03552
S6'   6    0.227047    0.459087    0.581665   -31.00000    0.03554    0.06135 =
         0.07636    0.00528    0.02455   -0.00528
O22'  4    0.221006    0.499536    0.631849   -31.00000    0.08488    0.04575 =
         0.08413   -0.00227    0.00357   -0.00679
O23'  4    0.274192    0.428955    0.641791   -31.00000    0.06812    0.07136 =
         0.08671    0.03535    0.02814    0.02955
O24'  4    0.232954    0.470340    0.499418   -31.00000    0.05770    0.05392 =
         0.07530    0.01319    0.02853    0.01402

PART 0
rem lattice solvent molecule
C1S   1    0.097021    0.194027    0.027114    11.00000    0.05413    0.07624 =
         0.05117    0.01318    0.01567    0.00526
AFIX 137
H1S1  2    0.077595    0.164354    0.005804    11.00000   -1.50000
H1S2  2    0.085235    0.200314    0.080878    11.00000   -1.50000
H1S3  2    0.152367    0.194808    0.037958    11.00000   -1.50000
AFIX   0
C2S   1    0.060172    0.228542   -0.038996    11.00000    0.03154    0.06749 =
         0.03855    0.00021    0.01692    0.00867
C3S   1    0.086999    0.275240   -0.022773    11.00000    0.04812    0.06644 =
         0.05674    0.00357    0.01836   -0.00129
AFIX 137
H3S1  2    0.137068    0.278074   -0.031869    11.00000   -1.50000
H3S2  2    0.091076    0.283405    0.036860    11.00000   -1.50000
H3S3  2    0.050638    0.295202   -0.062555    11.00000   -1.50000
AFIX   0
O1S   4    0.009910    0.217493   -0.103479    11.00000    0.03848    0.07902 =
         0.04713   -0.01188    0.00796    0.01392

rem restraints
SIMU 0.01 C4S > O2S'

PART 1
SAME C1S > O1S
C4S   1    0.102297    0.557692    0.434092    41.00000    0.07764    0.06770 =
         0.07645    0.00548    0.01530    0.00507
AFIX 137
H4S1  2    0.081224    0.528214    0.413602    41.00000   -1.50000
H4S2  2    0.080114    0.568414    0.478205    41.00000   -1.50000
H4S3  2    0.157764    0.555413    0.458970    41.00000   -1.50000
AFIX   0
C5S   1    0.083515    0.590043    0.359501    41.00000    0.04963    0.06365 =
         0.06275    0.00978    0.03076   -0.00172
C6S   1    0.073930    0.638944    0.377834    41.00000    0.07693    0.05913 =
         0.09673    0.00247    0.04517    0.00952
AFIX 137
H6S1  2    0.062513    0.656002    0.323931    41.00000   -1.50000
H6S2  2    0.121142    0.650207    0.418706    41.00000   -1.50000
H6S3  2    0.031929    0.642288    0.402736    41.00000   -1.50000
AFIX   0
O2S   4    0.083892    0.576645    0.288493    41.00000    0.10195    0.08240 =
         0.06454    0.00009    0.04248   -0.00151

PART 2
SAME C4S > O2S
C4S'  1    0.097742    0.556873    0.403071   -41.00000    0.08503    0.07550 =
         0.07748    0.01538    0.02236    0.00094
AFIX 137
H4S4  2    0.053042    0.542570    0.412577   -41.00000   -1.50000
H4S5  2    0.138762    0.558703    0.457925   -41.00000   -1.50000
H4S6  2    0.114985    0.539173    0.361762   -41.00000   -1.50000
AFIX   0
C5S'  1    0.076882    0.603287    0.367613   -41.00000    0.05705    0.07603 =
         0.07437    0.01138    0.02537   -0.00414
C6S'  1    0.068708    0.638631    0.430999   -41.00000    0.08713    0.07229 =
         0.08922    0.00471    0.02184    0.00687
AFIX 137
H6S4  2    0.118362    0.652591    0.458212   -41.00000   -1.50000
H6S5  2    0.050158    0.624723    0.475444   -41.00000   -1.50000
H6S6  2    0.032316    0.661446    0.400346   -41.00000   -1.50000
AFIX   0
O2S'  4    0.059117    0.609747    0.289433   -41.00000    0.05312    0.09351 =
         0.07687    0.02326    0.02776    0.01008

PART 1
O1W   4    0.163442    0.489729    0.276609    51.00000    0.07762    0.11074 =
         0.07040    0.03245    0.03264    0.04459
HKLF 4


REM  xs2027a in P2(1)/c
REM wR2 = 0.1469, GooF = S = 1.014, Restrained GooF = 1.016 for all data
REM R1 = 0.0544 for 12426 Fo > 4sig(Fo) and 0.0774 for all 16724 data
REM 1420 parameters refined using 1121 restraints

END

WGHT      0.0627     14.0079

REM Instructions for potential hydrogen bonds
HTAB C7 O10_$1
HTAB C8 O18_$2
HTAB C8 O18'_$2
HTAB C9 O12
HTAB C9 F10_$3
HTAB C13 O16_$3
HTAB C15 O19
HTAB C16 F14
HTAB C16 O19
HTAB C18 O7
HTAB C20 O1S_$1
HTAB C21 F18'
HTAB C22 O20_$1
HTAB C23 F15_$1
HTAB C27 O9
HTAB C27 O23_$4
HTAB C28 O23_$4
HTAB C33 O16'_$4
HTAB C34 O6
EQIV $5 -x+1, y-1/2, -z+1/2
HTAB C34 O2S'_$5
HTAB C35 O2S_$5
HTAB C37 O18_$2
HTAB C37 O18'_$2
HTAB C39 O14_$2
HTAB C40 O14_$2
HTAB C40 O14'_$2
HTAB C40 O10_$1
HTAB C42 O10_$1
HTAB C45 F9'_$3
HTAB O1 O9_$1
HTAB O1 O11_$1
HTAB O2 O24
HTAB O2 O24'
HTAB O2 O21'
HTAB O2 O1W
HTAB O3 O17_$2
HTAB O3 O17'_$2
HTAB O3 O20_$1
HTAB O3 O20'_$1
HTAB O4 S6_$4
HTAB O4 O22_$4
HTAB O4 O22'_$4
HTAB O4 O16'_$4
HTAB O5 O14_$3
HTAB O5 O14'_$3
HTAB O5 S2
HTAB O5 O12
HTAB O6 S3_$3
HTAB O6 O14_$3
HTAB O6 S3'_$3
HTAB O6 O14'_$3
EQIV $6 x+1, -y+1/2, z+1/2
HTAB O6 O1S_$6
HTAB C1S F18_$4
HTAB C1S F18'_$4
EQIV $7 -x, -y+1, -z+1
HTAB C1S O15_$7
HTAB C1S O15'_$7
HTAB C1S O7
HTAB C4S F16
EQIV $8 x, -y+3/2, z-1/2
HTAB C6S' O15'_$8

REM Highest difference peak  1.572,  deepest hole -0.806,  1-sigma level  0.082
Q1    1   0.0731  0.7707  0.9007  11.00000  0.05    1.57
Q2    1   0.2271  0.4028  0.5562  11.00000  0.05    0.95
Q3    1   0.2784  0.4598  0.6665  11.00000  0.05    0.78
Q4    1   0.1284  0.5042  0.6008  11.00000  0.05    0.78
Q5    1   0.4335  0.6392  0.8859  11.00000  0.05    0.70
Q6    1   0.1773  0.3797  0.5469  11.00000  0.05    0.53
Q7    1   0.2317  0.4259  0.5742  11.00000  0.05    0.52
Q8    1   0.2914  0.0811  0.3174  11.00000  0.05    0.50
Q9    1   0.4486  0.2682  0.1683  11.00000  0.05    0.48
Q10   1   0.3083  0.2597  0.0398  11.00000  0.05    0.45
;
_shelx_res_checksum              15952

_shelx_hkl_file                  
;
   0   0   2 37082.9 700.705   7
   0   0  -2 36145.1 812.128   6
   0   0   3-81.4306 139.151   7
   0   0  -3 147.889 225.868   6
   0   0  -4 873255. 5687.69   6
   0   0   4 806129. 4609.39   7
   0   0  -5 67.1862 294.070   6
   0   0   5 200.595 187.226   7
   0   0   5-37.7494 290.855   2
   0   0  -5-6.15400 258.138   3
   0   0   6 124799. 3063.10   2
   0   0  -6 126428. 3036.07   3
   0   0  -6 126483. 2787.11   6
   0   0  -7 205.214 358.824   6
   0   0   7-367.241 368.059   2
   0   0  -7-304.210 478.764   3
   0   0   7 80.1887 155.457   7
   0   0   8 859.147 261.156   7
   0   0  -8 1558.64 493.586   6
   0   0   8 1117.87 469.770   2
   0   0  -8 1141.14 562.070   3
   0   0  -9 176.096 442.558   3
   0   0  -9-23.9615 379.461   6
   0   0   9 228.560 502.255   2
   0   0  10 4061.29 896.127   2
   0   0 -10 3763.11 772.862   3
   0   0 -10 3740.58 698.655   6
   0   0  11-251.748 515.216   2
   0   0 -11-3.39884 436.129   6
   0   0 -11-233.583 416.078   3
   0   0 -12 23764.2 1963.77   6
   0   0  12 22200.4 2084.40   2
   0   0 -12 24974.1 2217.53   3
   0   0 -12 25285.5 1098.69   4
   0   0 -12 25002.2 1099.44  13
   0   0  13 321.318 548.196   2
   0   0 -13-268.279 445.756   6
   0   0 -13-375.959 281.040  13
   0   0 -13-78.2830 247.124   4
   0   0 -14 142.125 216.201  13
   0   0 -14-12.4043 258.184   4
   0   0 -15-185.670 224.396   4
   0   0 -15-326.944 265.601  13
   0   0 -16 7696.24 590.758  13
   0   0 -16 9509.03 684.151   4
   0   0 -17-198.231 241.969   4
   0   0 -18 959.488 249.017   4
   0   0 -19 261.102 150.380   4
   0   1  -2 2398.46 246.599   6
   0  -1  -2 2338.68 233.894   6
   0  -1   2 2415.78 235.860   7
   0  -1   3 22718.2 755.055   7
   0  -1  -3 22269.6 809.317   6
   0   1  -3 23463.8 833.325   6
   0  -1   4 644287. 4504.67   7
   0  -1  -4 648927. 4955.06   6
   0   1  -4 654341. 4962.34   6
   0  -1  -5 3207.45 497.880   3
   0  -1   5 3306.28 513.233   2
   0  -1  -5 2925.63 471.427   6
   0   1  -5 2959.29 478.239   3
   0   1   5 2095.48 282.330   7
   0  -1   5 2140.80 340.487   7
   0   1   5 3185.80 503.262   2
   0   1  -5 3059.88 495.772   6
   0  -1   6 6073.42 712.630   2
   0   1  -6 6526.55 723.045   3
   0   1   6 5334.42 452.461   7
   0   1   6 5647.95 690.352   2
   0  -1   6 5872.28 541.293   7
   0  -1  -6 6605.76 680.261   6
   0   1  -6 5762.09 658.060   6
   0  -1  -6 5603.70 680.273   3
   0  -1  -7 22985.9 1448.73   3
   0  -1   7 19333.7 1029.28   7
   0   1  -7 22420.1 1439.40   3
   0  -1   7 22475.6 1441.11   2
   0  -1  -7 22554.9 1313.58   6
   0   1  -7 22556.2 1340.25   6
   0   1   7 16870.7 839.848   7
   0   1   7 21701.9 1417.13   2
   0   1  -8 107206. 3100.46   6
   0  -1   8 105426. 3428.61   2
   0  -1  -8 103552. 3325.70   3
   0  -1  -8 108509. 3134.46   6
   0  -1   8 93561.1 2375.48   7
   0   1   8 106065. 3410.70   2
   0   1  -8 105418. 3351.72   3
   0  -1  -9 823.212 431.671   6
   0   1  -9 862.478 508.343   3
   0   1  -9 502.331 368.592   6
   0   1   9 916.685 522.892   2
   0  -1   9 956.001 495.632   2
   0  -1  -9 850.698 421.174   3
   0   1  10 232.046 397.792   2
   0  -1 -10-387.382 572.875   3
   0   1 -10 33.5290 400.682   3
   0  -1 -10 243.756 399.600   6
   0  -1  10-354.790 601.054   2
   0   1 -10-95.5521 457.079   6
   0   1  11 7992.76 1289.49   2
   0  -1  11 6731.96 1143.53   2
   0   1 -11 6873.25 1034.69   6
   0   1 -11 8309.68 1252.55   3
   0  -1 -11 7687.15 1255.80   3
   0  -1 -11 7734.84 1132.99   6
   0   1  12 15412.0 1780.60   2
   0   1 -12 14248.5 1679.38   3
   0   1 -12 16509.3 1670.36   6
   0   1 -12 17012.3 907.225   4
   0  -1 -12 15466.2 1789.87   3
   0  -1  12 17777.1 1914.48   2
   0  -1 -12 16920.3 915.475  13
   0  -1 -12 16510.5 877.897   4
   0  -1 -12 16561.3 1677.18   6
   0  -1  13 1908.91 787.220   2
   0  -1 -13 2468.35 815.721   6
   0   1 -13 2727.41 438.959   4
   0   1  13 2497.48 869.737   2
   0   1 -13 3022.25 866.128   6
   0   1 -13 2085.05 381.595  13
   0  -1 -13 2134.79 397.876  13
   0  -1 -13 2485.94 409.557   4
   0  -1 -14 732.671 318.383   4
   0  -1 -14 391.699 253.407  13
   0   1 -14 678.245 287.620   4
   0   1 -14 506.358 246.662  13
   0  -1 -15 92.0018 197.351  13
   0  -1 -15 98.2585 233.874   4
   0   1 -15 278.238 251.146   4
   0   1 -16 422.667 245.074   4
   0  -1 -16-10.1611 197.734  13
   0  -1 -16 18.0831 263.467   4
   0   1 -17 2120.31 352.474   4
   0  -1 -17 2373.50 362.095   4
   0  -1 -18 737.066 252.420   4
   0   1 -18 790.208 253.045   4
   0   1 -19 3443.84 307.913   4
   0  -1 -19 3539.15 311.530   4
   0  -2  -1 1534.50 133.226   6
   0  -2  -1 1639.47 101.605   7
   0   2   1 1447.40 146.243   2
   0  -2  -1 1618.90 149.428   3
   0   2  -1 1722.63 150.587   3
   0   2  -1 1657.18 145.376   6
   0  -2   1 1506.45 149.542   2
   0  -2   2 15049.5 586.936   7
   0  -2  -2 14473.0 522.587   6
   0  -2   2 13812.9 587.373   2
   0  -2  -2 14576.5 577.571   3
   0   2  -2 14801.4 582.517   3
   0   2  -2 15007.2 536.634   6
   0   2   2 13783.0 584.943   2
   0  -2  -3 5069.69 424.930   6
   0   2  -3 5013.77 423.757   6
   0  -2   3 5127.81 459.566   2
   0  -2  -3 5188.78 455.421   3
   0   2   3 5052.51 459.943   2
   0  -2   3 4398.74 402.471   7
   0   2  -3 4933.80 465.150   3
   0  -2   4 1646.20 319.138   7
   0   2   4 1312.97 351.467   2
   0   2  -4 1600.72 377.527   3
   0   2   4 1327.43 185.048   7
   0  -2  -4 1928.59 369.722   6
   0  -2  -4 1585.08 364.850   3
   0  -2   4 1499.47 367.959   2
   0   2  -4 1546.14 334.721   6
   0  -2  -5 21813.7 1173.68   3
   0   2   5 21407.5 1178.19   2
   0   2  -5 21082.4 1151.83   3
   0   2  -5 20156.3 1028.77   6
   0  -2  -5 20209.7 1022.29   6
   0  -2   5 22039.5 1198.76   2
   0  -2   5 18021.2 909.018   7
   0  -2  -6 21456.3 1182.60   6
   0  -2  -6 22628.7 1315.00   3
   0  -2   6 21662.1 1298.59   2
   0  -2   6 21434.8 1060.19   7
   0   2  -6 21309.0 1175.82   6
   0   2   6 22105.4 1316.81   2
   0   2  -6 22832.3 1313.50   3
   0  -2  -7 38118.8 1858.53   3
   0  -2   7 37912.0 1890.72   2
   0   2  -7 37680.4 1699.38   6
   0  -2   7 36910.3 1496.82   7
   0   2   7 38425.8 1903.58   2
   0  -2  -7 37351.1 1707.98   6
   0   2  -7 38092.3 1869.63   3
   0   2   8 290.125 356.116   2
   0  -2   8-282.987 408.870   2
   0   2  -8 261.137 418.659   3
   0   2  -8 751.748 497.414   6
   0  -2   8 263.024 246.774   7
   0  -2  -8 108.095 332.857   3
   0  -2  -8-3.19839 378.961   6
   0   2  -9 2375.76 631.893   6
   0  -2   9 1552.00 606.026   2
   0   2   9 1282.36 594.034   2
   0  -2  -9 1259.90 535.293   3
   0   2  -9 1630.72 619.766   3
   0  -2  -9 1530.18 540.752   6
   0  -2 -10 14415.3 1535.43   3
   0  -2 -10 16313.1 1457.06   6
   0  -2  10 13686.4 1523.94   2
   0   2 -10 15424.1 1424.49   6
   0   2 -10 13198.7 1436.58   3
   0   2  10 13793.1 1463.85   2
   0  -2  11 72.9053 475.464   2
   0   2 -11 217.454 446.278   3
   0   2 -11-599.693 458.038   6
   0  -2 -11-381.185 500.767   6
   0   2  11-626.501 608.193   2
   0  -2 -11-122.538 473.853   3
   0  -2 -12 1554.17 322.803   4
   0   2 -12 648.536 474.506   6
   0  -2 -12 1869.06 750.169   3
   0   2 -12 1999.50 810.216   3
   0   2 -12 1745.13 339.367   4
   0  -2  12 1230.71 546.895   2
   0  -2 -12 1397.25 474.990   6
   0   2  12 1713.72 761.783   2
   0   2  13 3385.74 1022.37   2
   0  -2 -13 2444.59 620.990   6
   0   2 -13 2478.80 387.983   4
   0  -2 -13 2992.62 433.028   4
   0  -2 -13 2419.00 413.886  13
   0   2 -13 2514.88 688.684   6
   0  -2  13 3213.88 820.984   2
   0  -2 -14-39.0935 246.929  13
   0  -2 -14-43.6805 242.018   4
   0   2 -14-107.631 252.452   4
   0  -2 -15 941.443 310.310   4
   0   2 -15 959.035 293.849   4
   0  -2 -15 1090.08 307.177  13
   0  -2 -16 2405.14 363.195  13
   0   2 -16 2373.29 391.324   4
   0  -2 -16 3011.04 439.053   4
   0  -2 -17 657.609 250.190  13
   0  -2 -17 73.3012 205.445   4
   0   2 -17 378.520 242.083   4
   0  -2 -18 282.308 209.033   4
   0   2 -18 153.179 178.900   4
   0   2 -19 773.407 176.067   4
   0  -2 -19 987.447 196.240   4
   0   3   0 204.582 99.9117   8
   0  -3  -1 10608.2 324.328   7
   0   3  -1 10428.3 391.138   8
   0  -3   1 10112.5 335.314   2
   0   3  -1 10499.0 335.966   3
   0   3   1 9895.36 330.652   2
   0  -3  -1 9932.74 324.807   3
   0  -3  -1 9908.40 299.205   6
   0   3  -1 10444.5 315.691   6
   0   3  -2 39601.7 930.232   3
   0  -3  -2 39336.8 930.821   3
   0   3  -2 40740.1 870.954   6
   0   3   2 38109.3 940.198   2
   0  -3  -2 39513.9 848.945   6
   0  -3   2 38204.6 950.258   2
   0   3   3 889.584 285.208   2
   0  -3  -3 1408.39 305.977   3
   0   3  -3 1038.28 271.663   6
   0  -3   3 1049.68 280.119   7
   0   3  -3 1341.79 320.409   3
   0  -3  -3 1131.86 279.232   6
   0  -3   3 1286.35 308.448   2
   0   3  -4 231925. 2970.32   6
   0  -3  -4 229272. 2942.33   6
   0   3  -4 228751. 3262.48   3
   0   3   4 224113. 3233.45   2
   0  -3  -4 229678. 3227.64   3
   0  -3   4 225547. 3265.93   2
   0  -3   4 233327. 3055.53   7
   0  -3   5 41957.3 1618.91   2
   0   3  -5 42737.9 1464.39   6
   0   3  -5 42648.0 1600.83   3
   0   3   5 43187.1 1628.12   2
   0  -3  -5 43336.0 1615.54   3
   0  -3  -5 42859.6 1479.88   6
   0  -3   5 43135.7 1482.90   7
   0  -3   6 38506.2 1727.06   2
   0   3   6 39902.2 1751.40   2
   0  -3  -6 38461.6 1564.04   6
   0  -3   6 37195.0 1456.25   7
   0   3  -6 39884.9 1574.61   6
   0  -3  -6 38945.0 1700.88   3
   0   3  -6 38937.0 1722.53   3
   0   3   7 5895.90 802.759   2
   0   3  -7 5973.80 726.738   6
   0  -3   7 6020.70 664.362   7
   0  -3  -7 5942.14 797.080   3
   0   3  -7 4886.12 674.427   3
   0  -3  -7 5886.39 717.304   6
   0  -3   7 4835.59 760.204   2
   0  -3  -8 8031.82 987.935   3
   0  -3   8 9784.08 873.195   7
   0  -3  -8 9981.20 977.355   6
   0   3   8 8769.35 1020.17   2
   0  -3   8 9386.19 1087.70   2
   0   3  -8 9876.54 1100.67   3
   0   3  -8 10241.0 989.152   6
   0   3   9 10314.6 1195.75   2
   0   3  -9 9236.33 1143.92   3
   0  -3  -9 9106.14 1157.89   3
   0  -3   9 10584.3 1255.57   2
   0   3  -9 10631.4 1114.25   6
   0  -3  -9 10096.5 1087.22   6
   0  -3   9 7007.95 768.166   7
   0  -3 -10 5066.47 857.507   6
   0   3 -10 4608.89 897.327   3
   0  -3  10 3524.92 746.618   2
   0  -3 -10 4268.12 855.250   3
   0   3  10 4132.75 890.200   2
   0   3 -10 5282.30 894.493   6
   0  -3 -11 965.221 548.055   6
   0  -3  11 718.932 495.669   2
   0  -3 -11 1142.81 651.519   3
   0   3 -11 60.5352 490.139   6
   0   3  11 655.241 477.385   2
   0   3 -11 2067.31 745.675   3
   0   3  12 5403.67 1066.35   2
   0  -3 -12 5640.71 538.577   4
   0  -3 -12 5623.87 979.973   6
   0  -3 -12 5728.87 1187.95   3
   0   3 -12 4680.18 961.026   6
   0   3 -12 6070.43 1100.94   3
   0  -3  12 4703.01 971.317   2
   0   3 -12 6071.26 574.427   4
   0  -3 -13 2413.48 761.434   6
   0   3  13-479.797 704.535   2
   0  -3 -13 633.037 251.859  13
   0  -3 -13 1629.04 337.387   4
   0  -3  13 564.088 548.839   2
   0   3 -13 1229.29 658.390   6
   0   3 -13 1448.31 324.931   4
   0   3 -14 10.5413 258.866   4
   0  -3 -14 318.815 243.540  13
   0  -3 -14 113.315 235.091   4
   0  -3 -15 2738.83 421.772   4
   0   3 -15 3304.52 437.668   4
   0  -3 -15 3100.42 458.672  13
   0  -3 -16 2900.34 417.637   4
   0   3 -16 2798.70 400.593   4
   0  -3 -16 2855.01 423.381  13
   0  -3 -17-194.365 262.669   4
   0   3 -17 347.663 230.153   4
   0  -3 -17 440.190 243.518  13
   0  -3 -18 242.575 192.728   4
   0   3 -18 54.8559 196.054   4
   0  -3 -18 39.2986 145.642  13
   0   3 -19 47.8635 124.760   4
   0  -3 -19-69.0189 129.368   4
   0   4   0 10972.9 453.160   8
   0  -4   0 12024.8 493.802   7
   0   4  -1 27122.0 681.260   8
   0   4   1 27781.0 536.234   2
   0   4  -1 29204.0 517.615   6
   0  -4   1 27971.1 551.109   2
   0  -4  -1 27017.7 525.060   3
   0  -4  -1 28318.0 645.605   7
   0   4  -1 27805.2 540.655   3
   0  -4  -1 28301.7 496.556   6
   0   4  -2 39589.6 938.195   3
   0  -4  -2 39966.4 858.752   6
   0  -4  -2 39067.8 921.598   3
   0   4  -2 43002.3 1064.84   8
   0   4  -2 40275.0 871.810   6
   0  -4  -2 42505.6 673.481   7
   0  -4   2 38672.0 940.432   2
   0   4   2 37812.0 931.981   2
   0  -4   3 616.947 244.779   7
   0  -4  -3 495.076 239.050   6
   0   4  -3 558.053 238.880   6
   0  -4   3 542.870 257.697   2
   0   4   3 618.967 278.522   2
   0   4  -3 481.871 228.509   3
   0   4  -3 754.623 305.034   8
   0  -4  -3 596.954 263.184   3
   0   4  -4 32571.4 1235.15   3
   0   4  -4 34081.5 1315.31   8
   0  -4   4 30832.5 1210.50   2
   0  -4   4 33125.5 1251.08   7
   0  -4  -4 33302.9 1161.30   6
   0   4  -4 32085.1 1133.04   6
   0   4   4 31998.3 1225.67   2
   0  -4  -4 31528.0 1214.32   3
   0  -4  -5 18959.8 1102.04   3
   0  -4  -5 18450.8 988.671   6
   0   4   5 18347.2 1088.34   2
   0   4  -5 18483.2 1082.25   3
   0  -4   5 18411.5 1026.46   7
   0   4  -5 18985.1 1016.48   6
   0  -4   5 19405.1 1115.70   2
   0  -4   6 13023.8 920.509   7
   0   4  -6 14128.1 963.007   6
   0  -4  -6 12661.3 996.882   3
   0   4   6 13178.4 1024.81   2
   0   4  -6 13172.4 1018.47   3
   0  -4   6 12923.9 1041.24   2
   0  -4  -6 13360.9 942.070   6
   0  -4  -7 1687.80 484.114   3
   0   4  -7 1743.77 435.182   6
   0   4   7 1673.53 495.497   2
   0  -4  -7 1834.61 437.772   6
   0  -4   7 1839.61 532.911   2
   0  -4   7 2437.35 518.171   7
   0   4  -7 2164.28 561.344   3
   0  -4  -8 1665.43 494.363   3
   0  -4   8 1938.56 456.685   7
   0  -4  -8 1876.85 514.818   6
   0  -4   8 1173.78 450.845   2
   0   4   8 1192.46 430.480   2
   0   4  -8 1593.77 529.423   3
   0   4  -8 1616.17 459.035   6
   0   4   9 41777.7 2374.18   2
   0  -4  -9 42259.1 2147.56   6
   0  -4  -9 40075.0 2300.92   3
   0  -4   9 40839.5 1977.60   7
   0  -4   9 41564.0 2385.86   2
   0   4  -9 40895.7 2341.57   3
   0   4  -9 41207.7 2148.48   6
   0   4  10 16837.2 1640.35   2
   0   4 -10 18161.3 1540.30   6
   0  -4 -10 16613.6 1617.76   3
   0  -4 -10 18155.5 1521.41   6
   0  -4  10 14945.5 1562.16   2
   0   4 -10 14852.7 1545.78   3
   0  -4 -11 4943.54 920.136   6
   0   4  11 5850.86 1106.58   2
   0   4 -11 4556.37 849.291   6
   0  -4 -11 5339.16 1048.86   3
   0   4 -11 5671.08 1119.52   3
   0  -4  11 4831.72 1023.46   2
   0   4 -12 12248.1 771.650   4
   0  -4  12 11624.2 1518.92   2
   0   4 -12 12183.1 1441.87   6
   0  -4 -12 12068.4 1591.01   3
   0   4  12 10722.7 1457.16   2
   0   4 -12 11162.5 1497.39   3
   0  -4 -12 11464.4 747.352   4
   0  -4 -12 11769.0 1445.00   6
   0   4  13 3210.56 940.615   2
   0   4 -13 2103.82 376.174   4
   0  -4  13 2519.29 980.431   2
   0  -4 -13 1013.78 511.673   6
   0  -4 -13 2466.92 400.297   4
   0  -4 -13 1768.21 347.294  13
   0   4 -13 1720.63 539.045   6
   0   4 -14 10176.1 727.023   4
   0  -4 -14 8011.15 687.508  13
   0  -4 -14 9420.68 718.532   4
   0  -4 -15 6914.44 613.516   4
   0   4 -15 6334.69 569.248   4
   0  -4 -15 6633.63 619.521  13
   0  -4 -16 4713.37 493.730   4
   0   4 -16 4648.72 490.982   4
   0  -4 -16 4052.60 471.210  13
   0   4 -17 11.6678 229.629   4
   0  -4 -17 153.359 214.564  13
   0  -4 -17 93.3603 237.154   4
   0   4 -18 1138.18 266.376   4
   0  -4 -18 1129.08 249.155   4
   0  -4 -18 478.009 182.811  13
   0   4 -19 2890.56 260.944   4
   0  -4 -19 3170.95 277.458   4
   0   5   0 197.283 161.150   8
   0  -5   0 13.8109 157.991   7
   0   5   1 3164.75 185.959   2
   0  -5   1 3376.25 214.541   2
   0  -5  -1 2861.94 192.223   3
   0   5  -1 3288.84 192.866   6
   0   5  -1 3275.58 200.558   3
   0  -5  -1 2567.03 254.243   7
   0   5  -1 2738.28 250.131   8
   0  -5  -1 3269.94 177.484   6
   0  -5   2 760.249 187.401   2
   0   5   2 981.162 213.238   2
   0   5  -2 988.518 234.437   8
   0  -5  -2 617.318 177.947   3
   0  -5  -2 966.872 162.436   7
   0  -5  -2 1092.03 208.693   6
   0   5  -2 915.252 197.646   6
   0   5  -2 1004.77 222.189   3
   0  -5   3 88370.3 1951.59   7
   0   5   3 84277.0 1701.09   2
   0  -5  -3 80662.9 1653.42   3
   0   5  -3 84444.1 1696.93   3
   0   5  -3 83195.6 1570.06   6
   0  -5   3 82863.2 1688.35   2
   0  -5  -3 81292.5 1520.19   6
   0   5  -3 85714.6 1832.33   8
   0  -5  -4 44708.7 1325.02   6
   0  -5  -4 44308.5 1427.28   3
   0   5  -4 46182.5 1467.08   3
   0   5  -4 46769.1 1535.56   8
   0   5  -4 45656.6 1344.84   6
   0   5   4 45215.7 1467.52   2
   0  -5   4 44233.8 1458.08   2
   0  -5   4 43342.3 1529.20   7
   0  -5  -5 5048.96 596.193   3
   0  -5   5 5246.63 620.095   2
   0   5  -5 5257.28 619.089   3
   0   5  -5 5520.54 588.520   6
   0  -5   5 5325.53 611.852   7
   0  -5  -5 5406.22 570.656   6
   0   5   5 5115.94 599.502   2
   0   5  -6-80.7850 338.365   3
   0  -5   6 24.0732 245.690   7
   0  -5  -6-265.713 378.145   3
   0  -5  -6 180.188 302.515   6
   0  -5   6 221.405 359.666   2
   0   5  -6 636.751 392.278   6
   0   5   6 584.100 385.142   2
   0  -5   7 22522.4 1365.98   7
   0  -5   7 21725.6 1456.07   2
   0   5   7 21581.9 1458.52   2
   0  -5  -7 22719.9 1344.51   6
   0   5  -7 22115.9 1310.06   6
   0  -5  -7 22006.8 1447.72   3
   0   5  -7 22102.3 1457.82   3
   0   5  -8 18470.0 1309.18   6
   0  -5   8 18353.2 1302.32   7
   0   5  -8 17899.5 1426.86   3
   0  -5  -8 16378.7 1370.29   3
   0  -5   8 16469.0 1413.00   2
   0  -5  -8 18276.8 1321.56   6
   0   5   8 18523.4 1480.97   2
   0   5  -9 143.925 328.310   6
   0  -5  -9 566.624 451.417   3
   0  -5   9 549.864 353.931   7
   0   5   9 628.282 439.348   2
   0  -5  -9 566.052 377.705   6
   0  -5   9 870.914 502.030   2
   0   5  -9 1270.41 535.665   3
   0   5  10 5604.02 976.549   2
   0   5 -10 5739.30 972.751   3
   0  -5 -10 5645.73 898.038   6
   0  -5 -10 5513.80 991.008   3
   0  -5  10 6523.07 1143.73   2
   0   5 -10 4757.78 821.669   6
   0   5  11 1377.35 670.335   2
   0  -5 -11 1432.47 673.848   6
   0  -5  11 2152.43 874.265   2
   0   5 -11 2215.27 706.985   6
   0   5 -11 672.430 555.011   3
   0  -5 -11 1207.27 579.861   3
   0   5 -12 5955.78 562.625   4
   0  -5 -12 5012.79 963.253   6
   0   5 -12 5587.22 1075.51   3
   0  -5  12 5687.09 1031.09   2
   0  -5 -12 4838.44 542.840  13
   0  -5 -12 5762.82 549.402   4
   0  -5 -12 6610.12 1244.89   3
   0   5 -12 4680.29 960.869   6
   0   5  12 5081.71 1006.26   2
   0   5 -13 8558.83 1236.91   6
   0   5  13 6891.18 1290.28   2
   0  -5  13 7742.20 1394.25   2
   0  -5 -13 7050.03 615.843   4
   0  -5 -13 6305.00 626.940  13
   0   5 -13 6590.59 600.926   4
   0  -5 -13 7482.28 1242.33   6
   0  -5 -14 598.569 274.889   4
   0   5 -14 809.481 306.583   4
   0  -5 -14 456.026 265.352  13
   0  -5 -15 3118.42 436.410   4
   0  -5 -15 2283.07 419.343  13
   0   5 -15 2512.64 401.988   4
   0  -5 -16 498.922 251.911   4
   0   5 -16 495.383 236.213   4
   0  -5 -16 547.071 283.625  13
   0  -5 -17 2285.14 359.298  13
   0  -5 -17 2307.05 358.590   4
   0   5 -17 2371.35 350.064   4
   0  -5 -18 413.069 201.068   4
   0   5 -18 281.111 174.336   4
   0  -5 -18 426.719 191.816  13
   0  -6   0 587859. 4249.48   7
   0   6   0 646925. 3991.21   8
   0   6  -1 724.094 123.042   6
   0  -6   1 603.639 126.360   2
   0   6  -1 385.268 192.803   8
   0   6  -1 428.287 117.751   3
   0  -6  -1 755.077 121.017   6
   0   6   1 639.105 122.589   2
   0  -6  -1 640.282 223.236   7
   0   6   2 59344.1 1142.32   2
   0   6  -2 63102.5 1384.55   8
   0   6  -2 60659.3 1161.58   3
   0   6  -2 63085.7 1100.36   6
   0  -6  -2 60197.3 1081.44   7
   0  -6  -2 57789.4 1115.44   3
   0  -6   2 58142.0 1163.84   2
   0  -6  -2 62295.2 1062.57   6
   0  -6   3 232.230 217.976   2
   0  -6  -3 123.614 211.778   3
   0   6   3-8.77038 229.180   2
   0   6  -3 147.598 198.082   3
   0  -6  -3 49.5825 193.381   6
   0  -6   3-3.37008 230.185   7
   0   6  -3-99.2972 231.463   6
   0   6  -3 191.163 231.254   8
   0   6  -4 68487.4 1652.48   6
   0   6   4 64181.9 1743.85   2
   0   6  -4 66385.6 1768.72   3
   0  -6  -4 65985.2 1599.46   6
   0   6  -4 70013.9 1925.22   8
   0  -6   4 63855.6 1747.36   2
   0  -6  -4 64888.8 1723.54   3
   0  -6   4 67743.3 1965.49   7
   0   6   5 2241.50 432.200   2
   0  -6  -5 2055.12 448.115   3
   0   6  -5 2458.10 423.973   6
   0   6  -5 2085.00 429.962   3
   0  -6   5 1971.46 428.282   7
   0   6  -5 2614.62 486.134   8
   0  -6  -5 2284.54 416.899   6
   0  -6   5 2342.52 451.971   2
   0   6   6 201095. 3929.59   2
   0  -6  -6 201459. 3554.23   6
   0   6  -6 211761. 3641.78   6
   0  -6  -6 200652. 3884.51   3
   0   6  -6 205639. 3941.19   3
   0  -6   6 199896. 3917.94   2
   0  -6   7 134071. 3545.64   2
   0  -6  -7 132336. 3495.52   3
   0   6   7 135886. 3552.40   2
   0  -6   7 140078. 3476.21   7
   0  -6  -7 135523. 3225.21   6
   0   6  -7 137494. 3555.91   3
   0   6  -7 138453. 3240.95   6
   0   6   8 12867.1 1245.98   2
   0  -6  -8 14690.5 1205.26   6
   0  -6  -8 13381.1 1243.17   3
   0   6  -8 14754.8 1201.87   6
   0  -6   8 13609.4 1199.72   7
   0   6  -8 13160.4 1243.84   3
   0  -6   8 12624.6 1222.06   2
   0  -6   9 1234.47 529.682   2
   0  -6   9 730.122 397.763   7
   0  -6  -9 641.282 435.296   3
   0   6  -9 878.813 479.502   3
   0   6   9 904.419 478.962   2
   0  -6  -9 785.175 436.226   6
   0   6  -9 1784.00 595.913   6
   0  -6  10 13175.4 1253.20   7
   0   6 -10 13217.0 1344.62   6
   0   6  10 14180.4 1537.00   2
   0   6 -10 13471.7 1465.76   3
   0  -6 -10 14553.2 1401.97   6
   0  -6 -10 13305.7 1459.32   3
   0  -6  10 13237.9 1501.97   2
   0  -6 -11 6154.25 1015.75   6
   0   6  11 5627.53 1014.69   2
   0  -6 -11 4996.27 1043.37   3
   0   6 -11 4939.62 818.831   6
   0   6 -11 5881.98 1096.82   3
   0  -6  11 4558.79 940.531   2
   0  -6 -12 21021.3 1826.57   6
   0   6 -12 22894.7 2113.10   3
   0   6 -12 21646.4 1838.54   6
   0  -6  12 24531.2 2258.20   2
   0   6  12 25150.2 2269.23   2
   0  -6 -12 24267.0 1171.76  13
   0   6 -12 23705.4 1068.60   4
   0  -6 -12 22997.9 1053.08   4
   0  -6  12 25496.4 1193.88  15
   0   6 -13-28.2350 516.010   6
   0  -6  13 27.0048 330.366  15
   0  -6  13 143.010 649.417   2
   0  -6 -13-203.370 269.568   4
   0  -6 -13 529.625 545.680   6
   0  -6 -13-129.456 250.888  13
   0   6 -13-72.9469 215.738   4
   0  -6 -14-179.806 271.180  13
   0   6 -14 208.853 258.417   4
   0  -6 -14 88.6668 217.879   4
   0   6 -15-189.496 236.679   4
   0  -6 -15 99.8038 237.281  13
   0  -6 -15-340.903 266.082   4
   0  -6 -16 6499.48 547.802   4
   0  -6 -16 6649.06 600.503  13
   0   6 -16 6976.46 581.496   4
   0  -6 -17 334.710 222.081   4
   0  -6 -17-289.555 201.958  13
   0   6 -17 273.681 208.768   4
   0  -6 -18-273.824 196.100   4
   0  -6 -18-134.974 168.795  13
   0   6 -18 127.888 177.878   4
   0  -7   0 98.5075 226.339   7
   0   7   0 76.0395 190.485   8
   0  -7   1 2459.71 366.787   7
   0   7   1 2481.45 282.393   8
   0   7   1 2304.97 144.663   2
   0  -7  -1 2475.99 341.368   7
   0  -7   1 2601.81 179.160   2
   0   7  -1 2408.66 292.250   8
   0   7  -2 3551.19 295.962   6
   0  -7   2 3273.65 305.744   2
   0   7   2 3054.46 266.849   2
   0  -7  -2 2980.32 283.198   3
   0  -7  -2 3510.49 268.088   6
   0  -7  -2 3130.24 299.554   7
   0   7  -2 3166.22 287.795   3
   0   7  -2 3222.93 375.446   8
   0   7  -3 3699.02 387.520   3
   0  -7  -3 3791.72 378.136   3
   0  -7  -3 3963.47 371.101   6
   0  -7  -3 4109.20 300.343   7
   0  -7   3 3414.19 392.432   2
   0   7   3 3549.41 393.206   2
   0  -7   3 3667.80 471.501   7
   0   7  -3 4420.76 477.590   8
   0   7  -3 3949.36 372.356   6
   0   7  -4 16517.9 839.463   6
   0   7   4 15084.8 862.235   2
   0  -7   4 14481.2 840.811   2
   0   7  -4 16521.6 978.678   8
   0  -7  -4 15988.6 806.929   6
   0  -7   4 16911.4 1049.46   7
   0   7  -4 15594.2 863.640   3
   0  -7  -4 14948.6 841.809   3
   0  -7   5 2363.30 434.932   2
   0   7  -5 2593.15 474.348   3
   0  -7   5 2594.73 503.555   7
   0  -7  -5 2042.44 372.415   6
   0  -7  -5 2260.84 425.087   3
   0   7   5 2697.62 474.523   2
   0   7  -5 2351.81 412.280   6
   0   7  -5 1869.95 425.103   8
   0   7  -6 22842.9 1221.88   6
   0  -7  -6 21193.5 1167.93   6
   0   7   6 21182.5 1290.56   2
   0  -7   6 21298.2 1302.05   2
   0  -7   6 21127.5 1388.83   7
   0   7  -6 21268.2 1290.63   3
   0  -7  -6 21240.1 1296.01   3
   0  -7   7 2625.22 583.807   7
   0  -7  -7 2037.49 481.407   3
   0   7  -7 2168.22 539.693   6
   0  -7   7 1926.90 492.257   2
   0  -7  -7 2271.06 507.904   6
   0   7  -7 1715.29 517.982   3
   0   7   7 2641.78 619.420   2
   0  -7   8 50285.9 2430.71   2
   0   7  -8 53664.0 2463.77   3
   0  -7   8 53675.3 2380.36   7
   0  -7  -8 53388.4 2219.72   6
   0   7  -8 54139.2 2245.89   6
   0  -7  -8 49763.8 2374.21   3
   0   7   8 55105.5 2514.49   2
   0   7  -9 1737.08 480.979   6
   0   7  -9 1768.85 554.095   3
   0   7   9 1183.36 439.501   2
   0  -7  -9 2522.44 638.395   6
   0  -7  -9 2398.83 624.491   3
   0  -7   9 2059.93 641.822   2
   0  -7   9 1573.39 543.755   7
   0  -7  10 1069.77 460.605   7
   0  -7  10 125.669 403.846   2
   0  -7 -10 841.359 511.564   3
   0   7 -10 412.701 353.182   6
   0   7  10 470.142 402.856   2
   0   7 -10 1140.59 580.144   3
   0  -7 -10 1712.95 616.720   6
   0   7 -11 37302.0 2564.74   3
   0   7  11 41343.4 2738.20   2
   0   7 -11 38372.0 2321.33   6
   0  -7  11 36597.0 2605.83   2
   0  -7 -11 38547.0 2617.81   3
   0  -7 -11 37335.5 2302.95   6
   0   7  12-581.660 630.487   2
   0   7 -12-80.2932 208.190   4
   0  -7  12-697.450 522.011   2
   0  -7 -12 313.570 265.265   4
   0  -7 -12 502.144 300.528  13
   0  -7  12 167.413 238.839  15
   0   7 -12-849.606 601.943   6
   0  -7 -12-663.517 516.784   6
   0   7 -13 5289.22 545.632   4
   0  -7 -13 5623.79 619.302  13
   0  -7  13 6131.71 657.869  15
   0  -7 -13 5871.14 579.412   4
   0  -7  14 885.318 293.455  15
   0  -7 -14 1018.03 293.157   4
   0  -7 -14 1283.11 370.809  13
   0   7 -14 1109.30 299.305   4
   0   7 -15 5724.54 552.296   4
   0  -7 -15 5970.08 567.695   4
   0  -7 -15 4850.89 557.852  13
   0   7 -16 352.493 233.182   4
   0  -7 -16-97.7394 243.606  13
   0  -7 -16 172.562 210.232   4
   0  -7 -17 587.747 230.688  13
   0  -7 -17 478.173 219.924   4
   0   7 -17 560.943 226.918   4
   0  -7 -18 789.017 205.901  13
   0  -7 -18 899.676 218.220   4
   0   7 -18 585.490 174.133   4
   0  -8   0 22589.7 1009.27   7
   0   8   0 20717.5 802.425   8
   0  -8  -1 85788.6 1776.49   7
   0   8  -1 77835.5 1488.83   8
   0   8   1 84757.3 1599.72   8
   0  -8   1 90144.3 2055.47   7
   0  -8   1 81857.3 724.666   2
   0  -8  -2 12340.3 604.668   7
   0  -8  -2 12725.1 476.389   6
   0  -8   2 12909.7 836.692   7
   0  -8   2 12887.0 550.311   2
   0   8  -2 13892.6 503.814   6
   0   8   2 12408.9 513.713   2
   0   8  -2 12629.2 528.180   3
   0  -8  -2 12288.1 511.718   3
   0   8  -2 12412.1 677.798   8
   0  -8   3 766.495 238.783   2
   0  -8  -3 887.647 236.657   3
   0  -8  -3 959.914 208.474   7
   0  -8  -3 554.632 196.416   6
   0   8   3 669.387 180.041   2
   0   8  -3 743.474 215.029   3
   0   8  -3 808.053 276.149   8
   0  -8   3 981.706 313.782   7
   0   8  -3 775.414 207.797   6
   0   8  -4 35035.4 1195.78   6
   0  -8  -4 33173.7 1140.05   6
   0  -8   4 36508.9 1578.42   7
   0   8  -4 34984.1 1280.30   3
   0   8   4 34055.3 1278.79   2
   0   8  -4 34817.4 1418.61   8
   0  -8  -4 33126.5 1238.84   3
   0  -8   4 33652.8 1274.91   2
   0   8  -5 10888.0 853.565   3
   0  -8  -5 9224.93 779.462   3
   0   8   5 9538.03 820.884   2
   0   8  -5 10167.8 889.874   8
   0  -8   5 9166.77 789.834   2
   0  -8   5 10610.7 969.542   7
   0  -8  -5 10193.9 770.001   6
   0   8  -5 11278.6 796.009   6
   0   8  -6 76.1144 310.337   6
   0   8  -6 357.508 390.838   3
   0   8   6 231.537 389.219   2
   0  -8   6 164.690 272.256   7
   0  -8   6-20.0145 314.785   2
   0  -8  -6 408.816 274.218   6
   0  -8  -6-81.8411 334.180   3
   0   8  -7 7698.35 787.611   6
   0   8   7 7678.28 916.692   2
   0   8  -7 8625.20 936.014   3
   0  -8   7 7483.11 868.275   2
   0  -8   7 8112.46 957.722   7
   0  -8  -7 8386.89 915.493   3
   0  -8  -7 8881.52 829.397   6
   0   8   8 1642.54 547.610   2
   0  -8   8 1572.18 504.105   7
   0   8  -8 1672.51 561.793   3
   0  -8  -8 2183.99 578.516   3
   0   8  -8 1553.06 486.356   6
   0  -8   8 1746.90 452.996   2
   0  -8  -8 1924.78 524.877   6
   0   8  -9-93.0812 311.192   6
   0  -8  -9 197.573 320.240   6
   0   8  -9 659.823 494.127   3
   0  -8  -9 196.254 416.495   3
   0  -8   9-136.820 312.254   7
   0  -8   9 92.6579 346.591   2
   0   8   9 557.684 463.267   2
   0  -8  10 165.993 362.230   7
   0   8 -10 388.924 344.056   6
   0  -8  10-330.510 571.769   2
   0   8  10 178.313 413.099   2
   0   8 -10 212.071 347.183   3
   0  -8 -10-181.593 314.718   6
   0  -8 -10 567.788 479.771   3
   0  -8 -11 18974.0 1847.69   3
   0  -8 -11 18584.6 1664.78   6
   0  -8  11 18058.5 1855.53   2
   0   8 -11 18776.6 1793.91   3
   0   8 -11 18938.0 1648.77   6
   0   8  11 19177.2 1879.51   2
   0  -8 -12 4008.26 526.333  13
   0  -8  12 4682.11 1093.45   2
   0  -8 -12 4819.88 971.130   6
   0   8 -12 4998.75 903.917   6
   0   8  12 4420.55 1037.92   2
   0  -8 -12 4535.33 508.347   4
   0  -8  12 3511.38 512.106  15
   0   8 -12 4222.27 462.742   4
   0  -8 -13 1758.95 350.610   4
   0  -8  13 1561.97 416.605  15
   0  -8 -13 2290.61 440.131  13
   0   8 -13 2021.97 366.737   4
   0   8 -14 4687.32 519.351   4
   0  -8 -14 4189.49 483.025   4
   0  -8  14 4008.21 530.813  15
   0  -8 -14 4191.36 538.720  13
   0   8 -15 15133.3 837.451   4
   0  -8 -15 14655.0 913.189  13
   0  -8 -15 16266.7 870.754   4
   0  -8 -16 2918.86 424.917  13
   0  -8 -16 3393.74 434.044   4
   0   8 -16 3305.41 403.385   4
   0  -8 -17 528.577 206.214   4
   0  -8 -17 772.106 283.740  13
   0   8 -17 437.496 192.339   4
   0  -8 -18 440.602 203.105  13
   0  -8 -18 596.211 180.542   4
   0   8 -18 286.327 140.722   4
   0  -9   0-7.26182 224.338   7
   0   9   0 79.1248 176.730   8
   0   9   1 7611.05 543.220   8
   0  -9  -1 8962.01 643.983   7
   0  -9   1 9318.17 734.239   7
   0   9  -1 7733.23 500.109   8
   0  -9   2 22133.1 689.989   2
   0  -9   2 22586.0 1167.36   7
   0   9   2 21624.6 639.723   2
   0   9  -2 23657.7 641.088   6
   0  -9  -2 21200.9 867.457   7
   0   9  -2 21143.9 909.296   8
   0   9   3 2463.11 332.934   2
   0  -9   3 2170.97 436.637   7
   0   9  -3 2119.76 388.568   8
   0   9  -3 2223.49 306.876   3
   0  -9   3 2297.21 317.593   2
   0  -9  -3 2218.89 275.037   6
   0   9  -3 2392.11 295.202   6
   0  -9  -3 1934.90 250.515   7
   0  -9  -3 2297.41 320.746   3
   0   9  -4 6103.12 615.792   8
   0  -9  -4 6827.22 592.687   3
   0  -9   4 6875.14 570.437   2
   0  -9   4 7109.82 750.183   7
   0   9  -4 6167.87 555.959   3
   0   9  -4 7072.06 573.861   6
   0  -9  -4 6494.80 513.051   6
   0   9   4 6969.08 596.809   2
   0   9  -5 2311.41 425.063   6
   0  -9   5 2205.43 495.485   7
   0   9   5 1739.48 406.208   2
   0  -9   5 1532.09 398.212   2
   0  -9  -5 1694.95 371.138   6
   0   9  -5 1661.52 393.805   3
   0   9  -5 1787.98 412.199   8
   0  -9  -5 2194.09 441.664   3
   0   9  -6 294.328 267.159   6
   0   9  -6 163.738 356.214   3
   0  -9  -6 103.232 226.627   6
   0  -9   6 75.8241 294.527   2
   0   9   6-478.701 357.729   2
   0  -9  -6 227.150 300.373   3
   0  -9   6-134.983 272.832   7
   0  -9   7 6016.39 858.112   7
   0   9   7 5859.86 811.766   2
   0  -9  -7 5313.05 682.299   6
   0   9  -7 5855.24 784.807   3
   0  -9  -7 5536.43 784.975   3
   0   9  -7 5727.31 729.722   6
   0  -9   7 5920.75 803.302   2
   0  -9  -8 421.369 275.309   3
   0  -9  -8 507.688 281.198   6
   0   9  -8 599.826 370.246   6
   0   9  -8 327.540 304.011   3
   0  -9   8 848.848 453.506   7
   0  -9   8 294.063 331.037   2
   0   9   8 747.174 465.337   2
   0   9  -9 9733.26 1087.93   6
   0  -9  -9 9854.85 1198.70   3
   0  -9  -9 10339.1 1090.25   6
   0  -9   9 8585.39 1096.37   2
   0  -9   9 8982.05 1161.06   7
   0   9   9 11095.7 1264.81   2
   0   9  -9 10076.9 1189.19   3
   0   9 -10 317.351 342.752   6
   0   9  10 1439.00 593.003   2
   0   9 -10 799.570 494.101   3
   0  -9  10 756.657 529.317   2
   0  -9 -10 223.906 328.119   6
   0  -9 -10 709.115 492.859   3
   0  -9  10 749.237 444.842   7
   0  -9 -11 10210.1 1215.17   6
   0  -9  11 8564.96 615.040   9
   0  -9  11 11298.3 798.052  15
   0   9 -11 11431.2 1330.17   6
   0   9 -11 10505.6 673.130   4
   0   9  11 12325.9 1526.07   2
   0  -9 -11 10430.7 686.249   4
   0  -9  11 9920.98 1367.29   2
   0   9 -12 3171.09 868.565   6
   0  -9 -12 2022.37 376.347   4
   0  -9  12 1625.27 694.632   2
   0   9 -12 1847.72 329.993   4
   0  -9 -12 1629.92 718.543   6
   0  -9 -12 1637.76 400.834  13
   0  -9  12 685.434 302.771   9
   0   9  12 3476.92 1047.05   2
   0  -9  12 752.550 267.520  15
   0  -9 -13 8852.01 661.779   4
   0  -9 -13 9075.95 781.614  13
   0  -9  13 8527.09 793.512  15
   0   9 -13 8803.95 657.411   4
   0  -9  14 8439.88 739.443  15
   0   9 -14 9352.99 679.775   4
   0  -9 -14 9185.47 667.097   4
   0  -9 -14 9718.08 776.285  13
   0  -9  15-44.5282 287.525  15
   0   9 -15 414.299 269.791   4
   0  -9 -15 502.371 275.757   4
   0  -9 -15 644.194 321.045  13
   0   9 -16 588.735 236.820   4
   0  -9 -16 658.992 237.512   4
   0   9 -17-83.5952 179.772   4
   0  -9 -17 151.568 175.724   4
   0  -9 -17 56.0289 213.265  13
   0  -9 -18 1459.50 270.472  13
   0   9 -18 1199.51 188.492   4
   0  -9 -18 1555.45 223.222   4
   0  10   0 73572.9 1511.22   8
   0 -10   0 75257.0 2043.12   7
   0 -10  -1 19125.0 962.647   7
   0  10   1 17586.2 850.216   8
   0  10  -1 18324.6 803.038   8
   0 -10   1 19312.0 1105.72   7
   0  10   2 4930.59 450.650   8
   0 -10   2 4482.60 324.587   2
   0 -10  -2 4529.76 442.013   7
   0 -10   2 5042.98 611.718   7
   0  10   2 4389.80 266.866   2
   0 -10   2 4546.51 308.339   1
   0  10  -2 4569.13 466.125   8
   0 -10  -3 473.041 176.729   7
   0  10  -3 343.784 184.070   3
   0  10  -3 455.283 195.704   6
   0  10   3 597.079 201.830   2
   0 -10   3 293.526 257.621   7
   0 -10  -3 303.050 142.591   6
   0 -10   3 532.923 246.376   2
   0  10  -3 574.911 252.067   8
   0  10  -4 9061.24 634.188   6
   0  10   4 8397.59 637.242   2
   0  10  -4 8178.95 741.272   8
   0 -10  -4 8834.67 649.712   3
   0 -10  -4 8346.90 579.598   6
   0 -10   4 8711.31 888.601   7
   0 -10   4 8867.72 674.329   2
   0  10  -4 8626.76 656.854   3
   0 -10   5 5421.86 781.399   7
   0  10  -5 6338.48 630.216   6
   0  10  -5 4994.08 595.476   3
   0 -10  -5 5169.67 531.783   6
   0 -10   5 5223.43 604.734   2
   0  10   5 5592.03 627.049   2
   0  10  -5 5395.03 676.588   8
   0 -10  -5 4977.24 560.139   3
   0 -10   6 874.969 430.545   7
   0  10  -6 891.211 367.306   6
   0 -10   6 898.752 401.901   2
   0  10   6 1320.05 373.586   2
   0  10  -6 1021.36 339.686   3
   0 -10  -6 847.410 308.205   3
   0 -10  -6 700.128 324.254   6
   0  10  -7 4893.38 698.665   3
   0 -10  -7 5847.80 682.122   6
   0 -10  -7 5707.53 764.823   3
   0 -10   7 5538.36 853.894   7
   0  10  -7 5941.97 723.081   6
   0  10   7 5280.24 802.391   2
   0 -10   7 4737.63 701.883   2
   0 -10  -8 5041.53 770.740   3
   0  10   8 5424.17 846.054   2
   0  10  -8 5270.09 734.043   6
   0 -10   8 4708.21 858.881   7
   0  10  -8 5387.07 826.915   3
   0 -10   8 4185.79 688.188   2
   0 -10  -8 4999.75 710.349   6
   0 -10  -9 5466.33 834.872   6
   0 -10   9 4296.39 796.631   2
   0  10  -9 6192.74 964.157   3
   0  10   9 4268.79 796.680   2
   0  10  -9 4597.73 743.751   6
   0 -10  -9 5403.21 902.300   3
   0 -10   9 5432.17 940.703   7
   0  10 -10 13040.5 1416.72   3
   0  10 -10 13795.7 1342.03   6
   0 -10  10 15337.1 1567.37   7
   0  10  10 11826.9 1400.13   2
   0 -10 -10 13477.4 1306.47   6
   0 -10  10 13949.3 1517.05   2
   0 -10  11-63.4865 241.415   9
   0 -10 -11-62.4754 461.252   6
   0 -10 -11-59.2212 212.962   4
   0 -10  11 133.460 460.275   2
   0  10 -11 840.060 506.907   6
   0  10 -11 179.071 186.979   4
   0 -10  11-44.2249 384.453   7
   0 -10  11-118.555 232.280  15
   0  10  11 411.572 483.589   2
   0 -10 -11 435.600 330.055  13
   0 -10 -12 1945.25 351.262   4
   0 -10  12 2078.42 445.309  15
   0 -10 -12 2200.88 411.824  13
   0  10  12 1360.28 589.728   1
   0 -10  12 2735.94 835.491   1
   0  10 -12 2140.35 374.296   4
   0 -10  12 1954.97 370.995   9
   0  10 -12 1617.21 650.521   6
   0 -10  12 1908.88 680.445   2
   0  10  12 2877.92 944.665   2
   0 -10 -12 523.843 567.669   6
   0 -10 -13-195.431 200.387   4
   0  10 -13 17.2586 218.902   4
   0 -10  13-68.7062 256.729   9
   0 -10  13 112.215 276.429  15
   0 -10 -13 61.3829 255.599  13
   0  10 -14 13016.2 765.042   4
   0 -10  14 10683.7 831.007  15
   0 -10 -14 12044.9 861.145  13
   0 -10 -14 12334.9 752.680   4
   0 -10  15 2656.77 431.987  15
   0 -10 -15 4033.55 441.522   4
   0 -10 -15 4117.66 525.111  13
   0  10 -15 3921.74 433.260   4
   0  10 -16 232.487 195.504   4
   0 -10 -16 237.281 179.863   4
   0 -10 -16 218.921 246.590  13
   0 -10 -17 187.281 160.382   4
   0  10 -17-94.9183 155.496   4
   0 -10 -17 62.9208 204.451  13
   0  10 -18 132.645 105.483   4
   0 -10 -18 265.417 116.971   4
   0 -10 -18-44.9236 173.875  13
   0  11   0-20.6760 174.377   8
   0 -11   0 163.454 248.717   7
   0 -11   1 16085.1 1070.01   7
   0 -11  -1 15963.2 953.241   7
   0  11  -1 15329.5 750.254   8
   0  11   1 17415.6 903.552   8
   0  11   2 36111.3 1260.16   8
   0 -11   2 34148.7 755.407   1
   0 -11   2 33469.0 667.723   2
   0  11  -2 36413.7 1266.12   8
   0  11   2 33939.8 689.121   1
   0 -11  -2 35315.7 1278.41   7
   0 -11   2 36965.4 1654.28   7
   0  11  -3 18786.6 1043.59   8
   0 -11   3 20700.8 1327.12   7
   0  11   3 17202.3 705.630   2
   0 -11   3 18901.5 788.651   2
   0 -11  -3 19186.4 865.072   7
   0 -11   4 10060.3 993.054   7
   0  11  -4 8600.75 791.786   8
   0  11  -4 9068.80 623.789   6
   0  11  -4 8316.66 674.770   3
   0  11   4 8280.40 659.005   2
   0 -11   4 8670.81 693.194   2
   0 -11  -4 8195.27 562.809   6
   0  11  -5 733.293 358.012   8
   0 -11   5 1466.05 383.286   2
   0  11   5 1459.17 369.483   2
   0 -11  -5 1250.77 320.181   6
   0  11  -5 864.013 296.555   6
   0 -11  -5 925.617 352.819   3
   0  11  -5 1228.09 327.345   3
   0 -11   5 667.745 326.884   7
   0  11  -6 17220.4 1168.50   3
   0 -11   6 16788.6 1158.74   2
   0 -11  -6 16700.4 1152.80   3
   0 -11   6 18297.7 1456.27   7
   0  11   6 16569.2 1155.18   2
   0  11  -6 16863.3 1073.43   6
   0 -11  -6 15437.8 1002.53   6
   0  11  -7 41009.6 1838.21   6
   0 -11   7 40096.4 1949.98   2
   0 -11  -7 40650.2 1939.17   3
   0 -11  -7 39073.0 1735.56   6
   0  11  -7 41576.9 1954.94   3
   0  11   7 41020.5 1978.84   2
   0 -11   7 43979.1 2385.72   7
   0  11   8 4903.59 823.662   2
   0 -11   8 5129.90 838.914   2
   0  11  -8 4367.07 724.161   3
   0 -11   8 5946.41 981.411   7
   0 -11  -8 4677.71 667.185   6
   0 -11  -8 4395.72 761.134   3
   0  11  -8 5939.79 816.927   6
   0 -11  -9 3141.09 579.640   6
   0 -11   9 3168.43 780.732   7
   0 -11   9 2493.99 628.675   2
   0  11   9 3221.69 738.990   2
   0  11  -9 3432.00 634.292   6
   0  11  -9 3490.73 745.684   3
   0 -11  10 4649.76 942.196   2
   0 -11  10 4295.87 933.803   7
   0 -11 -10 6451.09 980.401   6
   0  11 -10 3999.08 759.495   6
   0  11  10 4575.51 886.597   2
   0  11  11 1035.55 544.323   2
   0 -11  11 1071.42 627.514   2
   0  11 -11 992.528 392.289   6
   0 -11 -11 813.179 325.326  13
   0  11 -11 938.828 209.916   4
   0 -11 -11 1523.63 310.316   4
   0 -11  11 128.136 362.305   7
   0 -11  11 1817.98 367.155   9
   0 -11  11 892.690 284.313  15
   0  11  11 440.662 364.703   1
   0 -11  11 1032.15 453.085   1
   0 -11 -11 1049.39 293.801   6
   0 -11 -12-427.834 270.024   4
   0  11 -12 267.785 190.228   4
   0 -11 -12-59.0546 243.947  13
   0 -11  12 433.716 303.711  15
   0 -11  12 91.2450 255.510   9
   0 -11  12-413.383 410.247   1
   0 -11  12-202.448 606.050   2
   0 -11  13 303.276 288.884   9
   0 -11  13 524.038 327.614  15
   0 -11 -13 330.360 268.934  13
   0 -11 -13 442.369 226.707   4
   0  11 -13 599.373 206.319   4
   0 -11  14 324.089 253.580  15
   0  11 -14 447.381 242.343   4
   0 -11 -14 184.699 281.965  13
   0 -11 -14 388.715 208.425   4
   0 -11  15 14.6544 252.351  15
   0  11 -15 17.4047 198.729   4
   0 -11 -15 280.237 251.360  13
   0 -11 -15-146.176 181.354   4
   0 -11 -16-84.4744 254.534  13
   0 -11 -16 103.798 160.681   4
   0  11 -16 60.0982 170.847   4
   0 -11 -17 199.241 215.040  13
   0 -11 -17 619.409 190.503   4
   0  11 -17 61.5744 158.236   4
   0 -11 -18 594.779 177.351  13
   0 -12   0 252516. 4110.66   7
   0  12   0 241240. 2950.07   8
   0 -12   1 103042. 2813.71   7
   0 -12  -1 103332. 2518.00   7
   0 -12  -2 45429.1 1549.35   7
   0 -12   2 48983.7 2006.50   7
   0  12   2 44304.0 1459.86   8
   0  12  -2 45336.9 1463.52   8
   0  12   3 1543.32 223.707   2
   0 -12   3 1162.05 230.627   2
   0 -12   3 1876.80 507.341   7
   0 -12   3 1414.60 279.803   1
   0  12  -3 1279.22 343.452   8
   0 -12  -3 1549.92 309.967   7
   0  12   3 1835.79 240.890   1
   0 -12   4 27513.0 1639.64   7
   0  12   4 24475.0 1023.05   2
   0  12  -4 25873.9 1345.66   8
   0  12  -4 25162.1 1002.49   6
   0 -12   4 24406.7 1089.86   2
   0 -12   5 13259.8 1230.80   7
   0  12  -5 12462.0 1031.41   8
   0  12  -5 14735.7 863.474   6
   0 -12   5 12377.6 849.955   2
   0  12   5 12944.3 875.215   2
   0 -12  -5 12213.7 755.701   6
   0  12  -6 49952.3 1791.84   6
   0 -12   6 52980.6 2524.17   7
   0  12   6 51526.0 1964.29   2
   0 -12   6 49282.5 1929.00   2
   0  12  -6 50311.5 1942.21   3
   0 -12  -6 47733.0 1677.42   6
   0 -12  -7 15195.8 1081.31   6
   0  12  -7 17030.7 1181.04   6
   0 -12   7 13729.1 1166.18   2
   0  12  -7 15195.6 1201.59   3
   0 -12   7 17551.6 1561.56   7
   0  12   7 14199.3 1176.52   2
   0  12  -8 6414.04 817.399   6
   0 -12   8 6895.50 1101.39   7
   0 -12  -8 6264.27 781.813   6
   0  12   8 5599.97 800.592   2
   0 -12   8 5461.87 831.472   2
   0  12   9 579.558 422.276   2
   0 -12   9 1157.43 566.044   7
   0 -12  -9 1462.05 489.456   6
   0  12  -9 1531.23 393.331   6
   0 -12   9 1671.38 605.894   2
   0  12 -10 97.4334 330.277   6
   0 -12  10 472.618 325.355  10
   0 -12  10 799.771 489.894   7
   0 -12  10 1412.64 693.935   2
   0 -12  10 146.271 209.595  15
   0  12  10 599.005 450.205   2
   0 -12  10 59.7832 253.816   9
   0 -12 -10 1101.50 481.628   6
   0 -12  11 21341.2 1015.88   9
   0 -12  11 22511.0 2058.50   7
   0 -12  11 23370.0 1152.83  15
   0 -12 -11 24044.4 1194.47  13
   0 -12  11 20578.4 1167.72  10
   0  12 -12 463.648 237.513   4
   0 -12  12 81.0465 301.309   9
   0 -12  12 87.3267 268.953  15
   0 -12 -12 787.162 334.909  13
   0 -12 -13 693.759 328.842  13
   0  12 -13 364.861 225.309   4
   0 -12 -13-301.617 280.945   4
   0 -12  13 254.434 268.700   9
   0 -12  13 496.752 338.996  15
   0 -12  14 222.107 295.060  15
   0 -12 -14-17.4469 252.133  13
   0 -12 -14 316.977 187.968   4
   0  12 -14-218.330 219.599   4
   0  12 -15 3182.81 379.604   4
   0 -12 -15 2786.88 453.718  13
   0 -12 -15 2378.80 322.655   4
   0 -12 -16 125.035 219.011  13
   0 -12 -16-184.669 164.316   4
   0  12 -16 202.188 159.353   4
   0 -12 -17 1294.95 302.602  13
   0  12 -17 1116.05 174.972   4
   0 -12 -18 930.531 197.836  13
   0 -13   0 77.0731 250.531   7
   0  13   0-166.366 172.782   8
   0  13  -1 9484.02 648.401   8
   0  13   1 11229.3 677.333   8
   0 -13   1 9997.94 943.655   7
   0 -13  -1 10537.9 846.196   7
   0 -13   2 1195.44 440.299   7
   0  13  -2 502.356 229.903   8
   0  13   2 807.475 269.628   8
   0 -13  -2 622.964 256.315   7
   0  13   3 56850.7 1768.56   8
   0  13  -3 50856.5 1778.90   8
   0 -13   3 55885.9 2337.68   7
   0 -13  -3 51205.5 1599.89   7
   0 -13   4 1502.95 488.603   7
   0  13  -4 1698.84 448.755   8
   0  13  -5 3784.76 470.864   6
   0 -13   5 2781.46 416.832   2
   0  13  -5 2728.33 534.334   8
   0 -13   5 4171.11 758.564   7
   0  13  -6 865.437 270.761   6
   0 -13   6 1034.83 364.328   2
   0 -13   6 1878.30 606.269   7
   0 -13   7 4615.41 680.323   2
   0 -13   7 6178.17 1001.93   7
   0  13  -7 5989.32 719.593   6
   0 -13   8 9384.55 1255.11   7
   0 -13   8 9028.44 1023.48   2
   0  13  -8 9578.67 1002.29   6
   0 -13   9 15464.7 1646.48   7
   0 -13  10 150.573 250.841   9
   0 -13  10 353.669 264.442  15
   0 -13  10 560.347 304.659  10
   0 -13 -10 501.891 312.745  13
   0 -13  10 1253.21 624.558   7
   0 -13  11 6562.26 1180.54   7
   0 -13  11 6730.78 681.533  15
   0 -13 -11 6603.84 650.782  13
   0 -13  11 6484.06 594.546   9
   0 -13  11 6560.88 688.116  10
   0 -13 -12 1360.35 353.466  13
   0 -13  12 731.380 298.932  15
   0 -13  12 829.730 328.027   9
   0 -13  13 4878.67 529.512   9
   0 -13 -13 5241.16 628.496  13
   0 -13  13 6085.38 708.113  15
   0  13 -14 370.073 188.387   4
   0 -13  14 618.657 386.689  15
   0 -13 -14 686.883 332.851  13
   0  13 -15 3225.46 334.121   4
   0 -13  15 2276.46 402.500  15
   0 -13 -15 2861.01 444.993  13
   0 -13 -16 473.392 246.743  13
   0 -13 -17 10.0659 181.337  13
   0 -14   0 1214.01 390.487   7
   0  14   0 1179.98 273.898   8
   0 -14  -1 14983.4 1058.15   7
   0 -14   1 13972.9 1135.24   7
   0  14   1 14653.9 774.529   8
   0  14  -1 15266.4 819.724   8
   0  14  -2 30158.7 1293.09   8
   0  14   2 33196.5 1354.05   8
   0 -14   2 29294.8 1697.83   7
   0 -14  -2 30126.3 1404.64   7
   0  14   3 4404.45 511.388   8
   0 -14   3 4635.19 716.809   7
   0  14  -3 4538.84 598.288   8
   0 -14  -3 4316.54 499.022   7
   0  14  -4 3505.10 583.855   8
   0  14   4 4328.51 531.615   8
   0 -14   4 4522.53 760.315   7
   0  14  -5 5634.33 690.951   8
   0 -14   5 7583.95 998.510   7
   0 -14   6 15682.5 1519.63   7
   0 -14   7 4513.96 879.982   7
   0 -14   8 22479.3 1967.78   7
   0 -14   9 18701.6 1855.40   7
   0 -14   9 20821.3 1012.71  15
   0 -14  10 255.718 260.794  15
   0 -14 -10 301.712 221.431  13
   0 -14  10 141.944 272.365   9
   0 -14  10 579.727 346.224  10
   0 -14  10 879.181 418.908   7
   0 -14  11-183.558 284.252  10
   0 -14  11-60.6662 293.458   9
   0 -14 -11 162.625 235.099  13
   0 -14  11 126.916 255.019  15
   0 -14  11 117.606 346.375   7
   0 -14  12 1241.88 314.454   9
   0 -14 -12 1202.76 364.942  13
   0 -14  12 1965.19 486.024  15
   0 -14 -13 327.087 259.383  13
   0 -14  13 279.515 297.027  15
   0 -14  13 103.696 260.348   9
   0 -14 -14 3496.84 504.388  13
   0 -14  14 3949.72 577.717  15
   0 -14  15 1092.76 336.177  15
   0 -14 -15 1034.01 313.784  13
   0 -14 -16 124.246 214.650  13
   0 -14 -17-149.897 205.919  13
   0  15   0 27.1336 200.310   8
   0 -15   0-57.4213 286.038   7
   0 -15   1 122.816 269.682   7
   0  15  -1 444.271 195.391   8
   0 -15  -1 475.426 318.782   7
   0 -15  -2 70940.8 2263.67   7
   0  15  -2 69049.0 1981.65   8
   0 -15   2 71800.0 2765.95   7
   0  15  -3 20594.3 1208.31   8
   0 -15  -3 23228.5 1201.09   7
   0 -15   3 23730.8 1633.38   7
   0 -15   4 2524.59 585.895   7
   0  15  -4 2128.65 443.635   8
   0  15  -5 8790.20 901.830   8
   0 -15   5 10283.4 1206.82   7
   0 -15   6 2963.07 745.724   7
   0 -15   7 2317.51 689.871   7
   0 -15   8 441.732 448.516   7
   0 -15   9 8177.88 760.649  10
   0 -15   9 9466.75 1461.74   7
   0 -15   9 10147.4 747.987  15
   0 -15  -9 10078.8 765.997  13
   0 -15   9 9229.51 691.770   9
   0 -15  10 2238.31 442.227   9
   0 -15  10 1909.03 470.818  10
   0 -15  10 2210.18 783.606   7
   0 -15 -10 2147.36 438.138  13
   0 -15  10 1431.70 353.470  15
   0 -15  11 7762.58 682.383   9
   0 -15 -11 7500.98 703.480  13
   0 -15  11 7317.62 697.483  15
   0 -15  11 5313.05 654.078  10
   0 -15 -12 798.302 324.231  13
   0 -15  12 704.382 347.320  15
   0 -15  12 528.364 301.388   9
   0 -15 -13 2916.23 484.452  13
   0 -15  13 2226.04 462.495  15
   0 -15  14 4321.91 585.357  15
   0 -15 -14 4816.55 545.206  13
   0 -15  15 1399.89 336.029  15
   0 -15 -15 1479.61 336.527  13
   0 -15 -16 134.119 215.617  13
   0 -15 -17 2022.86 300.671  13
   0 -16   0 28144.1 1693.38   7
   0 -16   1-142.377 305.148   7
   0 -16  -1 82.0170 283.989   7
   0 -16  -2 5927.36 697.775   7
   0 -16   2 6587.72 908.300   7
   0  16  -2 5845.09 620.797   8
   0 -16   3-154.690 320.051   7
   0 -16  -3 93.6314 216.625   7
   0  16  -3 3.22264 227.196   8
   0  16  -4 111.448 226.315   8
   0 -16   4 147.269 318.926   7
   0 -16   5-209.657 425.838   7
   0 -16   6 4096.74 806.949   7
   0 -16   7 7107.55 1070.72   7
   0 -16   8 1389.00 349.835  15
   0 -16   8 2090.29 770.745   7
   0 -16   8 1530.43 350.856   9
   0 -16  -9 1042.29 283.058  13
   0 -16   9 846.879 470.113   7
   0 -16   9 900.093 327.138   9
   0 -16   9 728.870 314.011  10
   0 -16   9 905.449 322.819  15
   0 -16  10-276.483 279.078  15
   0 -16  10 81.9032 287.797   9
   0 -16  10-242.524 252.287  10
   0 -16  10-655.671 550.453   7
   0 -16 -10 247.894 263.696  13
   0 -16  11 5688.67 638.844  15
   0 -16  11 5073.34 565.212   9
   0 -16  11 3837.90 576.351  10
   0 -16 -11 5206.42 591.837  13
   0 -16  12-194.682 309.316   9
   0 -16  12 195.164 318.791  15
   0 -16 -12 574.872 339.692  13
   0 -16  13-346.969 332.365  15
   0 -16 -13 41.1647 267.270  13
   0 -16  14 2761.91 479.764  15
   0 -16 -14 3531.28 497.104  13
   0 -16  15 593.957 270.318  15
   0 -16 -15 332.179 256.015  13
   0 -16 -16 383.724 219.817  13
   0 -16 -17 60.2440 172.391  13
   0 -17   0-7.24380 272.923   7
   0 -17  -1 5179.32 745.545   7
   0 -17   1 5028.14 768.385   7
   0 -17   2 11324.9 1181.38   7
   0 -17  -2 12302.4 1050.42   7
   0 -17   3 30150.3 1968.04   7
   0 -17   4 1356.89 463.074   7
   0 -17   5 287.290 419.830   7
   0 -17   6 17390.7 1705.11   7
   0 -17   7 43872.7 2797.47   7
   0 -17   8 6071.17 711.836  10
   0 -17   8 6319.83 611.869  15
   0 -17   8 6361.65 593.465   9
   0 -17   8 6669.03 1206.26   7
   0 -17  -8 6421.10 592.939  13
   0 -17   9 1912.06 446.393  10
   0 -17   9 3173.03 452.823   9
   0 -17   9 2405.10 420.097  15
   0 -17  -9 2330.12 385.019  13
   0 -17 -10 826.948 271.756  13
   0 -17  10 1019.56 385.956  10
   0 -17  10 1254.39 391.123   9
   0 -17  10 1578.27 730.414   7
   0 -17  10 1090.44 328.218  15
   0 -17  11 3031.02 478.726   9
   0 -17  11 2114.95 458.290  10
   0 -17  11 3239.98 523.047  15
   0 -17 -11 2986.79 464.537  13
   0 -17 -12 1183.07 322.595  13
   0 -17  12 1580.57 396.215   9
   0 -17  12 1730.09 442.038  15
   0 -17  13 1821.84 466.031  15
   0 -17 -13 1561.35 385.159  13
   0 -17 -14 829.637 294.928  13
   0 -17  14 358.948 306.242  15
   0 -17 -15 172.061 213.570  13
   0 -17  15-94.9203 223.540  15
   0 -17 -16 2274.63 330.991  13
   0 -18   0 2696.67 663.460   7
   0 -18   1 72640.7 3000.10   7
   0 -18  -1 72363.8 2724.34   7
   0 -18  -2 626.048 314.819   7
   0 -18   2 729.548 374.143   7
   0 -18   3 12055.2 1288.89   7
   0 -18   4 806.338 517.073   7
   0 -18   5 16078.3 1621.54   7
   0 -18   6 2402.89 731.861   7
   0 -18   7 29472.9 1317.17  10
   0 -18   7 26575.8 1153.23  15
   0 -18   7 25203.8 1017.93   9
   0 -18   7 26670.2 2235.89   7
   0 -18   8 202.155 268.508   9
   0 -18  -8 337.183 268.641  13
   0 -18   8-28.1703 283.019  15
   0 -18   8-236.112 385.426   7
   0 -18   8 394.230 312.260  10
   0 -18   9 63.2736 263.329  15
   0 -18   9 579.655 319.930  10
   0 -18   9 684.741 355.397   9
   0 -18  -9 445.107 219.280  13
   0 -18   9 149.262 413.587   7
   0 -18  10 667.539 336.034  10
   0 -18  10 585.967 300.944  15
   0 -18  10 1517.81 399.151   9
   0 -18 -10 820.677 285.571  13
   0 -18 -11 17067.4 990.936  13
   0 -18  11 18465.7 991.583   9
   0 -18  11 17731.8 1073.58  15
   0 -18  11 15194.1 1039.76  10
   0 -18  12 5029.65 621.994  15
   0 -18 -12 4906.76 562.247  13
   0 -18 -13 213.928 226.332  13
   0 -18  13-139.397 293.899  15
   0 -18  14-98.5734 265.422  15
   0 -18 -14-266.625 258.128  13
   0 -18 -15 5404.86 484.788  13
   0 -18  15 3465.43 425.136  15
   0 -18 -16 1164.13 256.170  13
   0 -19   0-88.2284 280.463   7
   0 -19  -1 745.698 286.287   7
   0 -19   1 731.181 408.485   7
   0 -19   2 623.963 365.523   7
   0 -19  -2 363.030 312.094   7
   0 -19   3 18277.6 1628.11   7
   0 -19   4 6097.36 1025.22   7
   0 -19   5 27178.8 2134.94   7
   0 -19   6 1649.42 657.465   7
   0 -19   6 1401.47 341.813  10
   0 -19   7 19804.5 936.714   9
   0 -19   7 21871.7 1057.97  15
   0 -19   7 23498.6 1215.79  10
   0 -19   7 20806.1 2051.89   7
   0 -19   8 7688.21 668.365  15
   0 -19  -8 6991.52 592.033  13
   0 -19   8 7297.34 748.106  10
   0 -19   8 7351.76 603.170   9
   0 -19   8 7105.08 1255.50   7
   0 -19  -9 12092.8 808.169  13
   0 -19   9 12568.5 830.177   9
   0 -19   9 11740.7 948.563  10
   0 -19   9 12579.2 885.538  15
   0 -19  10 2538.49 471.083  15
   0 -19 -10 2839.45 443.696  13
   0 -19  10 3085.03 466.488   9
   0 -19  10 2221.09 473.164  10
   0 -19  11 430.918 337.924   9
   0 -19  11 139.123 282.541  15
   0 -19 -11 77.5332 237.747  13
   0 -19  11 428.523 314.428  10
   0 -19 -12 1582.38 351.366  13
   0 -19  12 1526.30 442.278  15
   0 -19 -13 3422.15 438.809  13
   0 -19  13 3453.41 542.024  15
   0 -19  14 69.4483 262.316  15
   0 -19 -14 790.225 274.458  13
   0 -19  15 1359.11 294.761  15
   0 -19 -15 1356.93 277.286  13
   0 -19 -16 432.452 169.301  13
   0 -20   0 3491.07 743.070   7
   0 -20  -1 9865.02 1062.21   7
   0 -20   1 9058.92 1104.23   7
   0 -20   2 12899.1 1367.42   7
   0 -20   3 2385.29 645.416   7
   0 -20   4 8091.92 1186.18   7
   0 -20   5 2753.96 740.296   7
   0 -20   6 4375.22 541.239  10
   0 -20   6 4232.09 990.934   7
   0 -20   6 4268.26 471.400   9
   0 -20   6 4257.87 484.847  15
   0 -20   7 5021.32 579.133  15
   0 -20   7 6045.56 687.747  10
   0 -20   7 4672.61 1029.60   7
   0 -20   7 4862.67 515.860   9
   0 -20   8 8114.79 784.579  10
   0 -20   8 6817.51 598.403   9
   0 -20  -8 7109.80 607.705  13
   0 -20   8 8389.93 1413.03   7
   0 -20   8 8009.81 685.226  15
   0 -20  -9 788.257 291.132  13
   0 -20   9 1053.52 354.340  10
   0 -20   9 297.045 247.160  15
   0 -20   9 1398.83 395.942   9
   0 -20  10-13.8546 286.139  15
   0 -20  10 399.385 328.390   9
   0 -20  10-442.221 373.188  10
   0 -20 -10-315.690 227.804  13
   0 -20  11 67.4028 265.595  10
   0 -20  11-62.4242 324.825  15
   0 -20 -11 423.931 256.041  13
   0 -20  12 5099.61 611.714  15
   0 -20 -12 4596.14 515.550  13
   0 -20  13-5.53608 291.098  15
   0 -20 -13-17.1920 199.399  13
   0 -20  14 12669.0 795.843  15
   0 -20 -14 13076.8 730.923  13
   0 -20 -15 342.387 164.797  13
   0 -20  15 527.899 239.307  15
   0 -20 -16 196.054 142.359  13
   0 -21   0-155.369 272.671   7
   0 -21  -1 33.7112 237.556   7
   0 -21   1-526.864 531.947   7
   0 -21   2 18356.1 1706.15   7
   0 -21   3 3618.35 800.530   7
   0 -21   4 14185.6 835.213  10
   0 -21   4 12623.8 1523.38   7
   0 -21   5 6953.21 634.873  10
   0 -21   5 6410.28 593.758  15
   0 -21   5 5393.98 1038.91   7
   0 -21   5 6338.86 549.863   9
   0 -21   6 2237.82 422.179   9
   0 -21   6 2008.83 391.825  15
   0 -21   6 1567.40 622.529   7
   0 -21   6 2263.95 422.547  10
   0 -21   7 386.783 396.214   7
   0 -21   7 16.9040 230.352  15
   0 -21   7 8.65472 246.726  10
   0 -21   7-189.211 292.584   9
   0 -21   8 113.623 257.755  10
   0 -21   8 300.648 258.636  15
   0 -21   8-248.843 296.280   9
   0 -21   9 1767.28 408.575   9
   0 -21   9 795.240 359.757  15
   0 -21   9 834.884 316.125  10
   0 -21  -9 924.404 230.767  13
   0 -21 -10 791.490 251.856  13
   0 -21  10 877.378 369.662  10
   0 -21  10 814.043 344.109  15
   0 -21  10 1047.82 342.750   9
   0 -21  11 151.951 263.763  15
   0 -21 -11 80.0042 219.332  13
   0 -21  11 107.762 345.119  10
   0 -21  12 181.425 317.820  15
   0 -21 -12-223.908 215.322  13
   0 -21  13 1737.01 410.399  15
   0 -21 -13 1651.83 296.115  13
   0 -21  14 539.091 268.019  15
   0 -21 -14 74.3935 178.986  13
   0 -21  15 47.0885 168.650  15
   0 -21 -15-212.740 145.727  13
   0 -22   0 1845.26 546.045   7
   0 -22   1-78.4976 341.898   7
   0 -22   2 5499.76 955.464   7
   0 -22   3 5920.91 577.283  10
   0 -22   3 6034.18 1074.21   7
   0 -22   4 1643.10 609.598   7
   0 -22   4 1690.67 352.028  10
   0 -22   4 1706.20 313.840   9
   0 -22   4 1360.06 325.260  15
   0 -22   5 6054.77 594.362  10
   0 -22   5 5702.91 1109.19   7
   0 -22   5 5581.99 539.189   9
   0 -22   5 5598.53 547.737  15
   0 -22   6 77.2122 276.985  15
   0 -22   6-590.815 669.596   7
   0 -22   6-151.958 240.827   9
   0 -22   6-19.1830 291.107  10
   0 -22   7 13459.1 965.788  10
   0 -22   7 12378.9 789.922   9
   0 -22   7 12206.6 848.252  15
   0 -22   8 353.902 286.278  15
   0 -22   8 253.555 279.925   9
   0 -22   8 252.721 273.927  10
   0 -22   9 12124.8 909.163  10
   0 -22  -9 11099.1 715.531  13
   0 -22   9 12303.2 868.125  15
   0 -22   9 11551.5 784.733   9
   0 -22 -10 774.497 259.884  13
   0 -22  10 477.774 380.702  10
   0 -22  10 255.689 297.329  15
   0 -22  11 1102.50 367.657  15
   0 -22  11 360.705 286.995  10
   0 -22  11 969.664 229.705  14
   0 -22 -11 759.866 279.530  13
   0 -22  12 51.7633 271.173  15
   0 -22 -12 74.7145 185.068  13
   0 -22 -13 2877.41 351.516  13
   0 -22  13 3338.22 473.166  15
   0 -22 -14 194.444 173.147  13
   0 -22  14 295.235 229.644  15
   0 -22  15 638.600 200.290  15
   0 -22 -15 699.601 174.601  13
   0 -23   0-372.911 478.495   7
   0 -23   1 23968.0 1983.84   7
   0 -23   1 30651.0 1213.24  10
   0 -23   2 1119.37 306.417   7
   0 -23   2 1692.49 332.753  10
   0 -23   3 21622.5 1972.14   7
   0 -23   3 21551.2 948.252  15
   0 -23   3 23154.1 1081.85  10
   0 -23   4 15168.6 841.890  15
   0 -23   4 14306.7 1678.20   7
   0 -23   4 17799.4 988.832  10
   0 -23   5 12423.5 762.759   9
   0 -23   5 11904.5 787.812  15
   0 -23   5 12669.6 1624.25   7
   0 -23   5 14085.5 908.846  10
   0 -23   6 7394.09 615.291   9
   0 -23   6 7455.86 663.837  15
   0 -23   6 8642.77 1382.52   7
   0 -23   6 9131.50 786.718  10
   0 -23   7-202.385 294.874  15
   0 -23   7-312.448 344.499  10
   0 -23   7 291.951 279.966   9
   0 -23   8 2876.75 520.447  10
   0 -23   8 3652.31 497.494  15
   0 -23   9 851.740 398.164  10
   0 -23   9 798.456 295.297  15
   0 -23  10 724.696 311.797  10
   0 -23 -10 1298.31 281.602  13
   0 -23  10 1244.47 380.343  15
   0 -23  11 161.525 190.254  14
   0 -23  11 217.891 263.307  10
   0 -23 -11 671.181 236.181  13
   0 -23  11 157.247 301.947  15
   0 -23  12 1857.90 323.997  14
   0 -23 -12 1538.17 277.448  13
   0 -23  12 1626.85 386.955  15
   0 -23 -13 1468.39 260.155  13
   0 -23  13 1613.42 357.942  15
   0 -23 -14 1707.13 253.882  13
   0 -23  14 1204.75 281.977  15
   0 -24   0 5390.34 540.779  10
   0 -24   1 40735.9 1399.07  10
   0 -24   1 33409.9 2333.36   7
   0 -24   2 11962.5 1455.09   7
   0 -24   2 13561.7 832.177  10
   0 -24   3 3676.80 882.114   7
   0 -24   3 3673.76 479.376  10
   0 -24   3 3016.59 397.500  15
   0 -24   4-187.298 228.933  15
   0 -24   4 185.873 405.690   7
   0 -24   4 652.385 278.410  10
   0 -24   5 18275.9 945.061  15
   0 -24   5 19097.7 1043.73  10
   0 -24   6 4948.51 605.772  10
   0 -24   6 5099.48 563.311  15
   0 -24   7 1277.10 388.237  10
   0 -24   7 2043.63 392.098  15
   0 -24   8 3408.68 493.639  15
   0 -24   8 2791.35 516.820  10
   0 -24   9 2442.77 419.353  15
   0 -24   9 1043.17 406.643  10
   0 -24  10 697.514 301.053  15
   0 -24  10 703.926 336.524  10
   0 -24  11 2108.37 359.736  14
   0 -24 -11 1916.49 302.681  13
   0 -24  11 2705.96 436.854  15
   0 -24  11 1645.72 411.076  10
   0 -24 -12 317.341 175.693  13
   0 -24  12 27.7202 242.240  15
   0 -24  12-84.3608 190.576  14
   0 -24 -13 991.509 200.463  13
   0 -24  13 1394.62 300.983  15
   0 -24  14-306.533 177.896  15
   0 -24 -14 155.085 121.621  13
   0 -25   0-63.3803 217.357  10
   0 -25   1 17072.7 907.935  10
   0 -25   2 321.295 241.126  10
   0 -25   2 844.278 429.890   7
   0 -25   3 6837.55 626.897  10
   0 -25   3 6667.05 1147.37   7
   0 -25   3 6832.08 566.224  15
   0 -25   4 1065.10 296.110  10
   0 -25   4 1236.33 299.810  15
   0 -25   5 1127.64 327.974  10
   0 -25   5 1067.90 312.706  15
   0 -25   6 380.633 296.618  10
   0 -25   6 242.000 263.859  15
   0 -25   7 5118.13 619.217  10
   0 -25   7 5046.25 553.545  15
   0 -25   8 3499.00 483.606  15
   0 -25   8 3137.92 499.687  10
   0 -25   9 2887.95 485.494  10
   0 -25   9 3259.58 471.429  15
   0 -25  10 883.325 314.331  10
   0 -25  10 730.876 298.430  15
   0 -25  11 1158.53 296.458  10
   0 -25  11 806.128 244.818  14
   0 -25  11 784.915 319.946  15
   0 -25  12 254.867 220.649  15
   0 -25  12 807.480 218.169  14
   0 -25  13 4.14282 198.672  15
   0 -25  14 160.176 143.224  15
   0 -26   0 1629.51 334.654  10
   0 -26  -1 373.076 236.827  10
   0 -26   1 638.162 284.024  10
   0 -26   2 1400.20 348.732  10
   0 -26   3 3840.73 437.175  15
   0 -26   3 3924.06 510.570  10
   0 -26   4 778.050 243.930  15
   0 -26   4 776.411 304.609  10
   0 -26   5 5229.46 585.832  10
   0 -26   5 5513.12 531.545  15
   0 -26   6 3377.56 491.786  10
   0 -26   6 2871.70 419.033  15
   0 -26   7 1421.48 400.493  10
   0 -26   7 1734.34 379.807  15
   0 -26   8 2244.84 393.668  15
   0 -26   8 1101.79 376.726  10
   0 -26   9 146.512 294.655  10
   0 -26   9 321.601 298.928  15
   0 -26  10 70.7568 235.609  10
   0 -26  10-73.9544 205.319  14
   0 -26  10 68.9625 254.624  15
   0 -26  11 2547.71 383.353  15
   0 -26  11 2832.47 349.439  14
   0 -26  12 674.222 188.900  14
   0 -26  12 420.059 221.289  15
   0 -26  13 270.426 175.402  15
   0 -27   0-139.488 236.742  10
   0 -27  -1 2920.32 397.216  10
   0 -27   1 3319.94 434.977  10
   0 -27  -2 4686.95 492.409  10
   0 -27   2 4828.45 532.102  10
   0 -27   3 117.137 229.513  10
   0 -27   3-7.22592 233.216  15
   0 -27   4-220.504 259.475  10
   0 -27   4 216.321 223.268  15
   0 -27   5 5960.60 541.951  15
   0 -27   5 6021.03 598.704  10
   0 -27   6 135.582 218.822  15
   0 -27   6 237.041 283.515  10
   0 -27   7 713.959 273.070  15
   0 -27   7-482.444 292.924  10
   0 -27   8 236.975 265.953  10
   0 -27   8-3.19195 235.685  15
   0 -27   9 6840.68 599.318  15
   0 -27   9 6923.13 649.944  10
   0 -27  10 3226.91 395.986  14
   0 -27  10 3005.59 432.358  10
   0 -27  10 3168.60 427.102  15
   0 -27  11 861.603 236.910  14
   0 -27  11 166.812 201.903  15
   0 -27  12 1280.48 267.506  15
   0 -27  12 1265.03 186.303  14
   0 -27  13 2227.41 265.872  15
   0 -28   0 12674.8 779.644  10
   0 -28  -1 6160.36 573.512  10
   0 -28   1 7263.13 625.148  10
   0 -28  -2 589.573 260.561  10
   0 -28   2 504.552 271.938  10
   0 -28   3 845.131 289.312  10
   0 -28  -3 664.074 250.802  10
   0 -28  -4 1715.95 315.908  10
   0 -28   4 1764.65 291.993  15
   0 -28   4 2508.43 442.676  10
   0 -28  -5 155.569 177.450  10
   0 -28   5 154.068 221.627  15
   0 -28   5 394.365 238.860  10
   0 -28   6 474.679 236.469  15
   0 -28   6 845.393 325.162  10
   0 -28   7 1499.43 366.775  10
   0 -28   7 1630.74 337.478  15
   0 -28   8 1192.40 323.943  15
   0 -28   8 1086.41 340.245  10
   0 -28   9 227.704 217.848  15
   0 -28   9-5.93132 227.047  10
   0 -28   9 208.112 210.286  14
   0 -28  10 2286.17 336.045  15
   0 -28  10 1689.33 286.816  14
   0 -28  10 1859.94 347.457  10
   0 -28  11 632.177 205.010  14
   0 -28  11 440.792 185.609  15
   0 -28  12 613.989 198.592  15
   0 -29   0 179.004 225.023  10
   0 -29   1-279.855 256.630  10
   0 -29  -1 50.5653 188.379  10
   0 -29  -2-231.038 192.948  10
   0 -29   2 76.6929 226.401  10
   0 -29   3 663.187 280.891  10
   0 -29  -3 460.602 234.312  10
   0 -29   4 7041.26 537.929  15
   0 -29   4 7370.02 636.400  10
   0 -29  -4 6035.84 508.575  10
   0 -29   5 5053.85 478.346  15
   0 -29   5 5396.17 578.549  10
   0 -29   6 6185.22 599.074  10
   0 -29   6 5756.00 510.996  15
   0 -29   7-291.779 267.063  10
   0 -29   7-8.22997 192.578  15
   0 -29   8 12201.7 792.463  10
   0 -29   8 13855.8 765.113  14
   0 -29   8 12150.0 712.546  15
   0 -29   9 2980.84 365.741  14
   0 -29   9 3060.86 400.608  10
   0 -29   9 2904.60 360.988  15
   0 -29  10 167.569 170.150  14
   0 -29  10 260.150 223.796  10
   0 -29  10 246.981 201.705  15
   0 -29  11 471.561 163.814  14
   0 -29  11 717.062 203.404  15
   0 -30   0 29853.5 1143.79  10
   0 -30  -1 5520.25 495.631  10
   0 -30   1 5714.23 534.540  10
   0 -30   2 20.8267 212.174  10
   0 -30  -2 150.526 190.318  10
   0 -30  -3 134.647 180.242  10
   0 -30   3-27.2588 207.451  10
   0 -30   4 2085.99 352.973  10
   0 -30  -4 1752.08 309.172  10
   0 -30   4 1606.89 262.474  15
   0 -30   5 8470.40 555.047  15
   0 -30   5 8984.05 684.714  10
   0 -30   6 954.647 260.432  15
   0 -30   6 877.771 289.968  10
   0 -30   7 479.162 258.539  10
   0 -30   7 437.415 197.414  15
   0 -30   8 287.826 230.672  14
   0 -30   8 427.872 210.786  15
   0 -30   8 425.962 237.326  10
   0 -30   9 368.740 204.577  14
   0 -30   9 305.561 199.435  10
   0 -30   9 437.173 209.768  15
   0 -30  10 1986.56 281.254  15
   0 -30  10 1797.33 258.377  14
   0 -30  11 1904.75 204.993  14
   0 -30  11 1338.64 208.974  11
   0 -30  11 1976.58 235.567  15
   0 -31   0 130.148 194.405  10
   0 -31   1 8194.00 602.675  10
   0 -31  -1 8307.72 591.745  10
   0 -31  -2 2706.68 349.484  10
   0 -31   2 3137.64 398.350  10
   0 -31  -3 4987.99 430.570  10
   0 -31   3 6802.40 578.896  10
   0 -31   4 4645.21 500.266  10
   0 -31  -4 3650.69 365.403  10
   0 -31   5 357.034 171.937  15
   0 -31   5 529.300 243.624  10
   0 -31   6 131.329 211.585  11
   0 -31   6-58.9656 215.952  10
   0 -31   6-124.680 171.451  15
   0 -31   7 1795.05 325.947  10
   0 -31   7 1319.05 239.344  15
   0 -31   7 1703.49 293.455  14
   0 -31   8 1355.56 257.772  15
   0 -31   8 1289.31 291.008  10
   0 -31   8 1679.67 300.671  14
   0 -31   9 847.419 210.849  11
   0 -31   9 1019.80 216.490  14
   0 -31   9 610.021 224.302  10
   0 -31   9 814.414 207.925  15
   0 -31  10 81.6321 149.531  11
   0 -31  10 32.1462 129.618  15
   0 -31  10 75.9348 122.818  14
   0 -32   0 171.042 170.904  10
   0 -32   0 604.211 216.484  14
   0 -32   1 672.245 205.323  14
   0 -32   1 686.359 241.843  10
   0 -32  -1 472.480 198.666  10
   0 -32   2 3410.38 386.960  14
   0 -32   2 3351.53 410.565  10
   0 -32  -2 3309.57 362.257  10
   0 -32  -3 1468.80 226.357  10
   0 -32   3 2209.48 347.436  10
   0 -32   4-45.7833 184.570  10
   0 -32   4-2.65146 196.294  14
   0 -32   5 43.2902 186.255  14
   0 -32   5 77.0847 202.884  10
   0 -32   6 719.975 235.479  14
   0 -32   6 602.142 231.928  10
   0 -32   6 470.243 179.274  15
   0 -32   7-45.6159 185.055  10
   0 -32   7 289.896 181.282  14
   0 -32   7 18.2014 183.406  11
   0 -32   7 48.5926 146.427  15
   0 -32   8 1.07730 172.005  11
   0 -32   8 268.587 180.931  14
   0 -32   8 91.2104 188.161  10
   0 -32   8 159.163 140.188  15
   0 -32   9 235.714 161.714  14
   0 -32   9 452.499 150.493  15
   0 -32   9 393.583 156.641  11
   0 -33   0-29.6463 174.984  10
   0 -33   1 2429.94 321.783  10
   0 -33  -1 1979.82 285.149  10
   0 -33   1 2238.77 304.109  14
   0 -33   2 1238.23 252.125  10
   0 -33  -2 1095.73 229.510  10
   0 -33   2 1268.87 257.301  14
   0 -33   3 9365.93 575.814  14
   0 -33  -3 9316.54 513.103  10
   0 -33   3 9993.83 614.076  10
   0 -33   4 249.413 184.794  10
   0 -33   4 95.4241 165.789  14
   0 -33   5 1987.59 293.279  14
   0 -33   5 1673.00 291.120  10
   0 -33   6 740.640 224.413  14
   0 -33   6 1241.98 267.039  10
   0 -33   7 1542.15 254.556  14
   0 -33   7 1328.27 243.425  10
   0 -33   7 1333.05 193.309  15
   0 -33   8 407.122 123.467  15
   0 -33   8 584.135 174.733  10
   0 -33   8 498.519 164.329  14
   0 -34   0 935.406 210.978  10
   0 -34   1 1137.82 210.012  14
   0 -34   1 1022.70 213.296  10
   0 -34  -1 1122.51 212.263  10
   0 -34  -2-43.8569 138.675  10
   0 -34   2 184.939 146.405  14
   0 -34   2 46.8200 152.645  10
   0 -34   3 423.358 176.212  14
   0 -34   3 274.778 181.697  10
   0 -34   4 125.699 169.180  14
   0 -34   4 369.260 191.320  10
   0 -34   5 1260.34 235.381  14
   0 -34   5 1023.05 221.074  10
   0 -34   6-196.894 156.341  10
   0 -34   6 39.9949 148.272  14
   0 -34   7 3565.52 314.890  10
   0 -34   7 3185.54 291.077  14
   0 -35   0 71.2765 133.172  10
   0 -35  -1 376.670 140.873  10
   0 -35   1 281.083 137.626  14
   0 -35   1 256.668 138.914  10
   0 -35   2 561.436 170.554  10
   0 -35   2 482.562 160.727  14
   0 -35   3-423.100 181.443  10
   0 -35   3 30.3190 139.591  14
   0 -35   4 410.941 178.229  14
   0 -35   4 430.207 166.155  10
   0 -35   5 386.301 157.942  14
   0 -35   5 452.420 161.965  10
   0 -35   6 1871.68 236.012  10
   0 -35   6 1999.74 232.701  14
   0 -36   0 1024.26 168.765  10
   0 -36   1 815.714 135.279  10
   0 -36   2 72.7289 101.590  14
   0 -36   2 9.48902 117.300  10
   0 -36   3 1256.64 175.333  14
   0 -36   3 1303.78 200.832  10
   0 -36   4 593.790 145.914  14
   0 -36   4 661.811 153.948  10
   1   0 -19 206.177 182.139   4
   1   0 -18 2698.71 342.855   4
   1   0 -17 322.147 237.541   4
   1   0 -16 1006.62 281.043  13
   1   0 -16 1470.88 350.940   4
   1   0 -15-176.617 208.865  13
   1   0 -15-80.1892 219.864   4
   1   0 -14 214.054 199.175  13
   1   0 -14 350.763 248.035   4
   1   0 -13-36.9522 216.204   4
   1   0 -13 520.082 217.076  13
   1   0 -12 17778.8 915.997   4
   1   0 -12 17580.4 1742.88   6
  -1   0  12 15473.5 1782.50   2
   1   0 -11-41.3019 444.593   3
  -1   0  11 310.394 483.791   2
   1   0 -11 813.907 600.730   6
   1   0 -10 19753.9 1730.83   3
  -1   0  10 20280.7 1797.74   2
   1   0 -10 19501.7 1573.19   6
  -1   0   9 197.443 470.616   2
   1   0  -9-260.181 386.957   6
   1   0  -9 83.8196 437.844   3
   1   0  -8 51118.1 2326.50   3
   1   0  -8 52462.4 2172.74   6
  -1   0   8 52188.8 2379.79   2
  -1   0   8 45714.6 1477.38   7
  -1   0   7 177.121 160.793   7
   1   0  -7 110.415 333.694   3
  -1   0   7-67.4473 335.683   2
   1   0  -7 124.217 352.304   6
   1   0  -6 15838.7 1082.03   3
  -1   0   6 16283.8 1095.73   2
   1   0  -6 15062.5 971.543   6
   1   0  -5 284.982 264.673   3
  -1   0   5-144.542 284.665   2
  -1   0   5-13.7030 134.353   7
  -1   0   4 379565. 2852.22   7
  -1   0   3 0.57391 108.967   7
  -1   0   2 14972.8 414.173   7
   1   0  -1 35.7053 86.6110   1
   1   0   0 210628. 1779.83   1
  -1   0  -1 127.699 100.504   6
  -1   0  -2 4232.26 337.753   6
  -1   0  -3 326.682 248.055   8
  -1   0  -3 286.536 241.347   6
  -1   0  -4 82302.7 1862.28   6
  -1   0  -5 25.1421 320.828   6
   1   0   5 361.571 317.667   2
  -1   0  -5-308.870 332.641   3
   1   0   5-132.833 228.497   7
  -1   0  -6 143.898 311.850   3
   1   0   6-305.596 399.207   2
   1   0   6-113.874 196.107   7
  -1   0  -6-336.307 342.716   6
   1   0   7 35.8732 200.815   7
   1   0   7-62.8628 356.939   2
  -1   0  -7 238.001 406.233   3
  -1   0  -7 131.073 332.058   6
  -1   0  -8 6255.97 888.899   3
  -1   0  -8 6111.78 761.771   6
   1   0   8 4868.73 559.668   7
   1   0   8 5763.44 855.101   2
   1   0   9 50.0497 494.638   2
  -1   0  -9 32.5543 345.831   6
  -1   0  -9 9.46081 360.012   3
   1   0  10 4043.55 907.881   2
  -1   0 -10 4700.40 923.028   3
  -1   0 -10 4879.57 865.901   6
  -1   0 -11-158.226 402.582   6
   1   0  11 178.570 456.499   2
  -1   0 -11 339.516 436.104   3
  -1   0 -12 1103.17 674.846   3
   1   0  12 1881.31 815.406   2
  -1   0 -12 1937.43 348.840   4
  -1   0 -12 2356.57 716.988   6
  -1   0 -13-134.954 265.998   4
  -1   0 -13 141.068 210.430  13
  -1   0 -13 1015.20 709.002   3
  -1   0 -13-517.828 430.117   6
   1   0  13 150.347 461.652   1
   1   0  13 335.197 664.360   2
  -1   0 -14 510.284 239.750  13
  -1   0 -14 342.588 239.703   4
  -1   0 -15-207.307 222.771  13
  -1   0 -15 22.0651 243.082   4
  -1   0 -16 303.351 233.926  13
  -1   0 -16-212.137 264.172   4
  -1   0 -17 175.488 258.810   4
  -1   0 -18 6881.08 504.085   4
   1  -1 -19 1092.84 232.946   4
   1   1 -19 1160.17 220.641   4
   1   1 -18 744.457 222.589   4
   1  -1 -18 625.704 233.572   4
   1  -1 -17 770.334 220.745  13
   1  -1 -17 1387.80 336.378   4
   1   1 -17 1220.21 311.734   4
   1  -1 -16 981.434 291.084  13
   1   1 -16 491.079 258.764   4
   1  -1 -16 238.729 221.482   4
   1  -1 -15 171.957 245.770  13
   1  -1 -15 113.967 246.086   4
   1   1 -15-68.6012 259.714   4
   1   1 -14 4701.03 511.010   4
   1  -1 -14 4651.79 522.783   4
   1   1 -14 3916.60 436.019  13
   1  -1 -14 4236.67 505.041  13
   1  -1 -13-399.255 533.320   6
  -1  -1  13 896.809 539.270   2
   1  -1 -13 215.022 252.282  13
   1   1 -13-40.4605 240.164  13
   1   1 -13-137.405 263.823   4
  -1   1  13 277.574 680.626   2
   1  -1 -13-344.871 303.730   4
   1   1 -12-115.716 427.610   6
  -1  -1  12 1286.80 816.344   2
   1  -1 -12 259.072 417.842   6
   1   1 -12 664.523 272.437   4
  -1   1  12 800.802 485.411   2
   1  -1 -12 146.291 214.674   4
   1   1 -11 662.918 504.381   6
  -1   1  11 1495.90 767.895   2
  -1  -1  11 758.088 484.392   2
   1  -1 -11 329.207 479.359   6
   1   1 -11 1574.93 709.740   3
   1  -1 -11 1125.76 597.701   3
   1   1 -10 67571.4 3171.23   3
   1   1 -10 69094.9 2913.17   6
   1  -1 -10 68442.2 3193.63   3
   1  -1 -10 70627.8 2950.22   6
  -1  -1  10 69743.3 3234.04   2
  -1   1  10 71303.2 3278.14   2
   1   1  -9 7487.37 969.403   6
   1  -1  -9 7640.87 1034.17   3
  -1   1   9 8406.00 1119.35   2
   1   1  -9 7867.97 1043.17   3
  -1  -1   9 7606.14 1066.41   2
   1  -1  -9 7350.05 952.794   6
  -1   1   8 6483.86 907.726   2
   1  -1  -8 7356.76 896.756   6
   1   1  -8 6803.33 950.066   3
  -1  -1   8 6472.47 633.409   7
  -1  -1   8 6931.32 937.601   2
   1  -1  -8 7143.35 917.237   3
   1   1  -8 7278.96 860.459   6
  -1   1   7 1182.67 462.930   2
  -1  -1   7 1068.72 478.594   2
   1   1  -7 714.691 405.087   6
   1  -1  -7 919.411 418.116   3
   1  -1  -7 1199.80 485.360   6
  -1  -1   7 599.639 232.776   7
   1   1  -7 1210.65 478.600   3
  -1   1   7 962.390 263.416   7
   1   1  -6 23886.3 1312.61   3
  -1   1   6 19960.7 767.911   7
  -1  -1   6 24333.2 1347.53   2
  -1   1   6 25267.5 1342.33   2
   1  -1  -6 23993.5 1311.17   3
  -1  -1   6 22772.4 989.149   7
   1   1  -6 23434.8 1205.32   6
   1  -1  -6 22956.1 1203.20   6
  -1  -1   5 11455.0 647.270   7
   1  -1  -5 13408.6 897.748   3
  -1   1   5 11890.6 526.520   7
   1   1  -5 14105.0 915.178   3
  -1   1   5 12985.1 895.632   2
  -1  -1   5 14365.4 931.316   2
  -1   1   4 393580. 2548.36   7
  -1  -1   4 413267. 3327.72   7
  -1   1   3 4212.40 228.504   7
  -1  -1   3 4538.26 340.147   7
  -1   1   2 45128.8 518.092   7
  -1  -1   2 46554.3 876.795   7
   1  -1  -1 2184.83 184.478   1
   1   1  -1 2307.43 191.852   1
   1   1   0-33.8754 99.6732   1
   1  -1   0-25.4118 89.6320   1
  -1   1  -1 47.3418 105.456   6
  -1  -1  -1 198.041 114.560   8
  -1  -1  -1 69.3465 96.8120   6
  -1   1  -2 13408.9 564.028   6
  -1  -1  -2 13599.6 566.110   8
  -1  -1  -2 14408.0 583.658   6
  -1  -1  -3 41153.3 1158.56   6
  -1   1  -3 41872.7 1165.14   6
  -1  -1  -4 68150.8 1851.01   3
   1  -1   4 67433.3 1621.54   7
  -1  -1  -4 67358.6 1692.81   6
  -1   1  -4 68002.1 1706.83   6
  -1   1  -4 67181.1 1819.68   8
   1  -1   5 3114.88 416.206   7
   1   1   5 3688.17 540.971   2
  -1  -1  -5 3524.51 488.328   6
  -1   1  -5 4074.08 554.738   3
  -1  -1  -5 4231.60 565.131   3
  -1   1  -5 3570.77 531.385   6
   1  -1   5 4229.36 575.202   2
   1  -1   6 56562.2 1760.72   7
  -1   1  -6 56342.1 1926.47   6
   1  -1   6 55398.4 2155.81   2
   1   1   6 50611.6 2046.41   2
  -1  -1  -6 53157.7 1875.28   6
  -1  -1  -6 55614.1 2100.58   3
  -1   1  -6 56760.5 2116.07   3
   1  -1   7 9876.83 795.357   7
   1   1   7 7881.55 647.302   7
  -1  -1  -7 10127.1 930.399   6
  -1   1  -7 11407.7 1089.49   3
   1  -1   7 10500.0 1074.23   2
  -1  -1  -7 11369.6 1079.51   3
   1   1   7 10317.6 1036.93   2
  -1   1  -7 9616.76 913.551   6
   1  -1   8 852.176 299.326   7
   1   1   8 737.994 411.329   2
  -1   1  -8 949.447 413.230   3
   1  -1   8 1262.01 500.723   2
  -1   1  -8 1700.09 579.590   6
  -1  -1  -8 1196.86 418.674   3
  -1  -1  -8 2036.93 590.758   6
  -1  -1  -9 9480.30 1112.90   6
  -1   1  -9 9128.06 1074.00   6
   1  -1   9 9273.00 1186.85   2
  -1   1  -9 8954.56 1169.10   3
  -1  -1  -9 9455.19 1176.42   3
   1   1   9 8951.97 1156.74   2
  -1  -1 -10 367.912 570.415   3
  -1   1 -10 89.2406 375.874   6
   1   1  10 18.7697 422.350   2
  -1   1 -10 950.544 606.374   3
   1  -1  10-60.7230 457.351   2
  -1  -1 -10 363.057 451.562   6
  -1  -1 -11 1169.62 536.603   6
   1  -1  11 833.237 420.446   2
  -1  -1 -11 1035.40 489.338   3
  -1   1 -11 267.131 407.251   6
  -1   1 -11 1325.92 643.202   3
   1   1  11 979.358 449.260   2
  -1  -1 -12 1446.29 752.325   6
   1  -1  12-433.950 610.921   2
   1   1  12 350.099 576.661   2
  -1   1 -12 592.032 248.347   4
  -1   1 -12 425.852 480.819   3
  -1  -1 -12 846.503 692.788   3
  -1  -1 -12 435.408 242.074   4
  -1   1 -12 1176.91 597.890   6
  -1   1 -13 1064.23 614.037   6
   1   1  13 754.722 444.335   2
   1   1  13 854.538 600.083   1
  -1  -1 -13 1426.33 336.898   4
  -1   1 -13 1174.30 598.172   3
  -1  -1 -13 6.40830 642.159   6
   1  -1  13 1499.70 725.036   2
  -1  -1 -13 297.039 242.848  13
  -1  -1 -13 2074.13 786.344   3
   1  -1  13 2141.38 942.172   1
  -1   1 -13 1325.53 327.749   4
  -1   1 -13 978.143 255.326  13
  -1   1 -14 12345.0 820.649   4
  -1   1 -14 11070.8 760.165  13
  -1  -1 -14 12400.7 837.455  13
  -1  -1 -14 11894.6 812.259   4
  -1  -1 -15 2202.48 380.015  13
  -1  -1 -15 2520.18 420.493   4
  -1   1 -15 2513.07 430.162   4
  -1  -1 -16 1259.41 326.099   4
  -1   1 -16 1474.78 344.555   4
  -1  -1 -16 1316.81 282.297  13
  -1   1 -17-158.192 227.596   4
  -1  -1 -17-336.123 237.191   4
  -1  -1 -18-73.4144 189.132   4
  -1   1 -18-156.376 171.990   4
   1  -2 -19 2051.95 279.818   4
   1   2 -19 1686.32 257.717   4
   1  -2 -18 1798.68 295.960   4
   1   2 -18 2132.02 325.500   4
   1   2 -17 5180.62 497.172   4
   1  -2 -17 4288.67 428.680  13
   1  -2 -17 5647.40 509.109   4
   1  -2 -16 6214.84 572.512   4
   1   2 -16 6822.20 606.924   4
   1  -2 -16 6371.66 557.411  13
   1   2 -15 50.1069 228.769   4
   1  -2 -15 76.2168 206.385  13
   1  -2 -15 93.7089 237.555   4
   1   2 -14-121.323 236.518   4
   1  -2 -14 64.2231 217.153  13
   1  -2 -14-255.878 283.226   4
  -1   2  13 30038.7 2552.43   2
   1  -2 -13 24814.4 1136.07  13
  -1  -2  13 28927.5 2562.53   2
   1  -2 -13 26774.3 2164.11   6
   1  -2 -13 26392.9 1136.39   4
   1   2 -13 26534.8 2153.86   6
   1   2 -13 27601.0 1166.06   4
   1   2 -12 950.823 582.827   6
   1  -2 -12 534.403 237.498  13
   1  -2 -12 514.294 195.721   4
  -1   2  12 423.607 588.518   2
   1   2 -12 577.095 244.962   4
  -1  -2  12 412.779 638.564   2
   1  -2 -12 587.114 572.951   6
   1   2 -11 4892.50 925.364   6
  -1   2  11 4693.48 979.876   2
   1  -2 -11 4276.14 845.477   6
   1  -2 -11 3901.02 869.026   3
   1   2 -11 3182.12 820.760   3
  -1  -2  11 4055.15 917.925   2
   1  -2 -10 1913.42 618.417   3
  -1  -2  10 2356.07 754.069   2
   1   2 -10 1418.88 487.380   6
   1   2 -10 1794.15 557.009   3
  -1   2  10 2545.04 801.309   2
   1  -2 -10 1234.00 482.267   6
   1  -2  -9 1156.10 551.275   3
   1   2  -9 690.393 354.000   6
   1  -2  -9 1561.27 504.648   6
  -1  -2   9 967.655 519.211   2
   1   2  -9 1482.48 638.628   3
  -1   2   9 1132.04 489.751   2
  -1  -2   8 68332.7 2733.37   2
   1   2  -8 69072.5 2695.97   3
  -1  -2   8 66836.3 2044.25   7
   1  -2  -8 72371.6 2544.56   6
   1  -2  -8 68195.3 2653.33   3
  -1   2   8 70045.1 2757.18   2
   1   2  -8 69857.2 2495.52   6
   1   2  -7 28302.7 1608.66   3
   1  -2  -7 28719.8 1480.00   6
  -1  -2   7 28300.0 1265.78   7
   1   2  -7 28581.0 1473.35   6
  -1   2   7 28055.3 1585.62   2
  -1   2   7 23880.3 778.667   7
   1  -2  -7 29611.6 1600.68   3
  -1  -2   7 30823.0 1675.22   2
   1  -2  -6 36708.4 1598.70   3
  -1  -2   6 35233.1 1312.01   7
  -1   2   6 37423.3 1654.17   2
   1   2  -6 37354.3 1634.76   3
   1  -2  -6 34647.8 1475.67   6
  -1  -2   6 35451.7 1605.76   2
   1   2  -6 35595.3 1481.31   6
  -1   2   5 30.8924 286.887   2
   1  -2  -5 337.970 293.678   3
  -1   2   5 207.364 101.231   7
  -1  -2   5 428.193 240.320   7
   1   2  -5 270.684 294.650   3
  -1  -2   5 285.052 291.356   2
   1  -2  -4 62115.5 1619.44   3
  -1  -2   4 61888.8 1652.08   2
  -1   2   4 61907.1 1641.09   2
   1   2  -4 61240.6 1611.57   3
  -1  -2   4 59544.0 1399.48   7
  -1  -2   3 1001.29 225.651   7
  -1   2   3 741.956 240.959   2
   1  -2  -3 1251.83 272.014   3
  -1  -2   3 1338.40 325.963   2
   1   2  -3 910.849 237.483   3
   1   2  -2 14396.3 583.944   3
  -1  -2   2 15162.3 577.016   7
  -1  -2   2 14545.6 588.301   2
  -1   2   2 14006.1 588.870   2
   1  -2  -2 14484.8 580.432   3
   1  -2  -1 9950.60 370.865   1
   1   2  -1 10338.1 375.382   1
  -1  -2   1 10092.9 365.366   2
  -1   2   1 9458.99 347.212   2
   1   2   0 19777.8 511.462   1
   1  -2   0 19511.4 518.212   1
  -1   2  -1 3802.38 259.764   6
  -1  -2  -1 4063.04 261.024   6
  -1  -2  -1 3430.73 285.177   3
  -1   2  -2 77187.6 1331.70   6
  -1  -2  -2 75782.5 1443.04   3
  -1  -2  -2 77277.0 1328.28   6
  -1   2  -2 77209.2 1455.47   3
  -1  -2  -3 14201.1 799.047   3
  -1   2  -3 13141.9 765.052   3
  -1  -2  -3 14261.4 718.020   6
  -1   2  -3 14161.9 710.561   6
   1  -2   4 3124.41 414.082   7
  -1  -2  -4 3838.14 523.600   3
  -1   2  -4 3746.39 493.670   3
  -1   2  -4 3378.38 449.267   6
  -1  -2  -4 3791.28 471.340   6
   1  -2   5 73100.4 2221.25   2
  -1   2  -5 69088.5 1920.28   6
   1   2   5 67138.8 2105.02   2
  -1   2  -5 72637.0 2174.38   3
   1  -2   5 64888.4 1817.42   7
  -1  -2  -5 69166.8 2135.22   3
  -1  -2  -5 68311.7 1906.17   6
   1  -2   6 1311.40 502.015   2
   1   2   6 705.070 482.910   2
  -1  -2  -6 545.834 384.749   6
  -1  -2  -6 903.034 447.885   3
  -1   2  -6 602.558 352.525   6
   1  -2   6 428.643 264.435   7
   1   2   6 404.083 202.955   7
  -1   2  -6 1064.62 484.648   3
  -1   2  -7 4657.15 679.435   6
   1   2   7 4684.39 747.182   2
  -1  -2  -7 5223.94 688.570   6
  -1   2  -7 5395.06 803.114   3
   1  -2   7 5223.82 621.927   7
  -1  -2  -7 5566.64 765.509   3
   1   2   7 3924.19 447.308   7
   1  -2   7 4585.78 769.082   2
   1   2   8 22557.7 1645.87   2
  -1  -2  -8 23858.3 1550.94   6
  -1   2  -8 22440.4 1487.09   6
   1  -2   8 20549.6 1255.52   7
  -1   2  -8 21088.8 1563.31   3
   1  -2   8 19792.6 1555.25   2
  -1  -2  -8 22312.2 1621.83   3
  -1  -2  -9 1537.96 546.786   6
   1  -2   9 1831.45 590.391   2
  -1  -2  -9 1796.11 562.507   3
   1  -2   9 1402.78 401.036   7
  -1   2  -9 1510.98 492.330   6
   1   2   9 1377.49 526.772   2
  -1   2  -9 2723.12 656.418   3
  -1   2 -10 40375.4 2313.87   6
  -1   2 -10 38827.0 2474.66   3
  -1  -2 -10 39492.2 2296.84   6
  -1  -2 -10 36986.9 2425.91   3
   1   2  10 36143.6 2428.86   2
   1  -2  10 36459.7 2432.22   2
  -1  -2 -11 16331.0 1613.47   6
  -1   2 -11 13928.3 1459.81   6
   1   2  11 15353.7 1713.75   2
   1  -2  11 15744.5 1768.55   2
  -1  -2 -11 15825.1 1749.22   3
  -1   2 -11 15782.3 1725.80   3
   1  -2  12 10031.3 1549.17   2
   1   2  12 10207.0 1539.55   2
  -1   2 -12 10265.3 1343.09   6
  -1   2 -12 9817.20 1425.50   3
  -1  -2 -12 11481.0 1489.70   6
  -1  -2 -12 9536.76 690.106   4
  -1  -2 -12 9534.72 1418.65   3
  -1   2 -12 9813.62 701.766   4
  -1   2 -13 3115.36 884.658   6
  -1   2 -13 2046.55 388.920   4
  -1  -2 -13 2515.81 749.746   6
  -1  -2 -13 1799.67 361.990  13
  -1  -2 -13 1671.95 358.959   4
   1  -2  13 1879.20 812.703   1
  -1  -2 -14 3108.68 458.828  13
  -1  -2 -14 2580.22 408.062   4
  -1   2 -14 2632.68 407.186   4
  -1  -2 -15 1979.90 367.186  13
  -1   2 -15 3105.83 436.269   4
  -1  -2 -15 2743.58 430.014   4
  -1  -2 -16 618.660 310.051   4
  -1  -2 -16 93.4660 202.174  13
  -1   2 -16 270.549 237.158   4
  -1  -2 -17 50.1577 182.870  13
  -1  -2 -17 289.681 250.388   4
  -1   2 -17-114.068 241.393   4
  -1   2 -18 1222.30 251.826   4
  -1  -2 -18 1207.97 272.608   4
   1  -3 -19 155.587 163.685   4
   1   3 -19-250.443 179.673   4
   1  -3 -18 2276.77 281.258  13
   1  -3 -18 2787.29 345.808   4
   1   3 -18 2454.41 328.484   4
   1  -3 -17-105.940 218.476   4
   1   3 -17 94.8531 238.533   4
   1  -3 -17 252.573 198.961  13
   1   3 -16 634.423 293.183   4
   1  -3 -16 290.706 261.205   4
   1  -3 -16 614.100 270.713  13
   1  -3 -15 980.485 328.814   4
   1   3 -15 1109.96 306.249   4
   1  -3 -15 802.463 274.892  13
   1   3 -14 590.853 256.669   4
   1  -3 -14 1122.53 353.850  13
   1  -3 -14 925.889 299.835   4
   1   3 -13 6355.93 596.345   4
   1  -3 -13 6694.86 604.134   4
   1  -3 -13 7883.37 1243.86   6
  -1   3  13 6084.00 1183.72   2
   1  -3 -13 5382.94 563.467  13
   1   3 -13 5925.39 1009.79   6
  -1  -3  13 6766.46 1321.97   2
  -1   3  12 14034.3 1703.90   2
   1  -3 -12 15169.3 1603.40   6
   1   3 -12 14888.6 1487.50   6
   1  -3 -12 17033.8 938.079  13
  -1  -3  12 16115.5 1820.30   2
   1   3 -12 15318.4 850.071   4
   1  -3 -12 15786.7 858.524   4
  -1  -3  11 11159.8 1445.30   2
   1   3 -11 12754.8 1511.71   3
   1  -3 -11 10958.2 1382.28   3
  -1   3  11 11968.8 1491.36   2
   1   3 -11 10930.9 1282.51   6
   1  -3 -11 11178.6 1314.04   6
  -1   3  10 2790.59 786.748   2
   1  -3 -10 2589.32 623.325   6
   1   3 -10 2814.05 723.769   6
   1  -3 -10 2998.24 779.287   3
   1   3 -10 2725.75 741.086   3
  -1  -3  10 2552.59 678.015   2
  -1  -3   9 255.809 240.037   7
   1   3  -9 352.084 401.175   3
  -1  -3   9 92.4419 406.767   2
  -1   3   9 596.135 375.608   2
   1  -3  -9 96.5559 413.895   6
   1  -3  -9 357.640 379.180   3
   1   3  -9 383.506 434.629   6
  -1  -3   8 14025.5 1013.46   7
  -1  -3   8 12790.0 1222.08   2
  -1   3   8 12816.1 1177.36   2
   1  -3  -8 14176.5 1161.19   6
   1   3  -8 14702.3 1171.09   6
   1   3  -8 13188.7 1218.34   3
   1  -3  -8 13252.7 1243.90   3
   1  -3  -7 4111.78 623.647   6
   1  -3  -7 5189.75 737.930   3
  -1   3   7 4654.84 716.162   2
  -1  -3   7 4187.95 694.899   2
   1   3  -7 4109.09 598.141   6
   1   3  -7 4881.22 699.930   3
  -1  -3   7 4970.23 599.454   7
   1  -3  -6 54122.7 1944.82   3
   1   3  -6 55047.0 1986.78   3
   1  -3  -6 52672.5 1794.84   6
  -1  -3   6 56572.4 1750.20   7
  -1  -3   6 53631.5 1976.04   2
  -1   3   6 55952.2 2007.08   2
   1   3  -6 53214.9 1784.20   6
   1   3  -5 726.732 318.059   3
  -1  -3   5 654.469 333.033   2
   1  -3  -5 812.807 322.156   3
   1  -3  -5 967.346 329.037   6
   1   3  -5 758.520 316.596   6
  -1  -3   5 603.028 237.705   7
  -1   3   5 906.152 369.976   2
  -1  -3   4 513.722 290.242   2
  -1  -3   4 440.317 206.898   7
   1  -3  -4 877.599 328.922   3
  -1   3   4 686.905 324.119   2
   1   3  -4 342.420 270.322   3
   1   3  -3 6109.70 482.309   3
  -1  -3   3 5229.17 453.067   7
   1  -3  -3 6212.50 467.482   3
  -1   3   3 5770.88 470.817   2
  -1  -3   3 5597.61 481.614   2
  -1  -3   2 212753. 2208.11   2
   1  -3  -2 212096. 2150.40   3
   1   3  -2 214121. 2171.91   3
  -1   3   2 208090. 2162.74   2
  -1  -3   1 39418.3 699.502   2
   1  -3  -1 39266.0 661.046   7
   1   3  -1 39947.5 727.355   1
   1  -3  -1 38496.8 726.992   1
  -1   3   1 37609.6 672.288   2
   1  -3   0 311414. 1965.04   1
   1   3   0 320815. 1944.39   1
  -1   3  -1 2103.12 204.665   6
  -1  -3  -1 1762.21 217.123   3
  -1  -3  -1 2178.80 206.635   7
  -1  -3  -1 1859.02 188.384   6
  -1   3  -1 1768.74 214.042   3
  -1   3  -2 1735.27 282.793   3
  -1   3  -2 1752.73 271.730   6
  -1  -3  -2 1527.33 273.021   3
  -1  -3  -2 1517.41 257.145   6
  -1  -3  -3 1203.66 302.129   3
  -1   3  -3 1773.36 327.226   6
  -1   3  -3 2047.38 383.550   3
   1  -3   3 1527.84 316.182   7
  -1  -3  -3 1632.94 312.737   6
  -1   3  -4 143772. 2736.48   3
  -1  -3  -4 145564. 2469.66   6
   1  -3   4 150017. 2668.59   7
  -1  -3  -4 142742. 2717.27   3
  -1   3  -4 148502. 2500.15   6
  -1   3  -4 147080. 2779.62   8
   1   3   5 64517.3 2060.35   2
  -1  -3  -5 64909.5 2066.11   3
   1  -3   5 63819.8 1923.38   7
  -1  -3  -5 62943.1 1832.13   6
  -1   3  -5 61136.6 2005.49   8
  -1   3  -5 63299.7 1846.86   6
   1  -3   5 64714.5 2086.80   2
  -1   3  -5 65263.6 2071.06   3
  -1   3  -6 503039. 5705.32   6
   1   3   6 491287. 6281.47   2
   1  -3   6 495055. 6397.51   2
  -1   3  -6 495877. 6248.96   3
  -1  -3  -6 492152. 6245.54   3
  -1  -3  -6 502267. 5684.25   6
  -1  -3  -7 11667.3 1097.20   3
   1   3   7 10974.3 1055.18   2
  -1  -3  -7 10705.8 964.995   6
  -1   3  -7 10863.3 969.136   6
   1  -3   7 10001.8 1056.75   2
   1   3   7 7290.20 542.832   7
   1  -3   7 9277.94 825.980   7
  -1   3  -7 11270.5 1077.58   3
   1  -3   8 21311.1 1357.31   7
  -1   3  -8 23461.9 1649.41   3
   1  -3   8 24327.1 1721.21   2
  -1  -3  -8 26873.3 1629.31   6
  -1   3  -8 25385.8 1562.74   6
   1   3   8 24653.7 1733.13   2
  -1  -3  -8 23953.4 1663.73   3
  -1  -3  -9 2249.49 677.303   3
   1  -3   9 2466.66 743.283   2
   1  -3   9 1052.76 357.070   7
  -1  -3  -9 1845.54 549.316   6
  -1   3  -9 1955.58 560.428   6
  -1   3  -9 1724.46 526.911   3
   1   3   9 1343.47 433.133   2
   1   3  10-181.919 476.107   2
  -1   3 -10 675.251 379.537   6
  -1   3 -10 747.214 490.726   3
   1  -3  10 1070.48 674.599   2
  -1  -3 -10 128.283 451.672   6
  -1  -3 -10 1478.87 671.362   3
  -1   3 -11 18154.8 1849.20   3
  -1   3 -11 19423.9 1726.55   6
   1  -3  11 19432.6 1935.98   2
  -1  -3 -11 19470.0 1894.87   3
  -1  -3 -11 19170.1 1694.23   6
   1   3  11 19187.7 1877.73   2
  -1  -3 -12 15119.9 1619.93   6
  -1  -3 -12 15133.1 872.205   4
   1  -3  12 12599.7 1653.53   2
  -1   3 -12 15403.4 1598.39   6
  -1  -3 -12 14993.3 1765.32   3
   1   3  12 14867.3 1783.29   2
  -1   3 -12 15213.9 856.314   4
  -1   3 -12 17169.8 1887.93   3
  -1   3 -13 169.029 219.721   4
  -1  -3 -13-443.440 285.854   4
   1   3  13 56.2521 516.081   1
  -1  -3 -13-61.9992 221.906  13
  -1  -3 -14 48.3552 242.729   4
  -1  -3 -14 384.742 303.405  13
  -1   3 -14-224.625 262.288   4
  -1  -3 -15 4909.02 544.458  13
  -1   3 -15 5247.72 555.564   4
  -1  -3 -15 5139.54 550.959   4
  -1  -3 -16 4894.31 517.764   4
  -1  -3 -16 4553.06 509.803  13
  -1   3 -16 4563.67 486.078   4
  -1   3 -17 558.648 252.418   4
  -1  -3 -17 580.413 235.828  13
  -1  -3 -17 584.647 261.054   4
  -1  -3 -18 859.278 242.757   4
  -1   3 -18 913.454 234.944   4
   1  -4 -19 4155.14 338.235   4
   1   4 -19 3825.32 325.441   4
   1  -4 -18 6961.84 489.630  13
   1   4 -18 7283.63 520.303   4
   1  -4 -18 7216.92 518.910   4
   1   4 -17 347.467 207.252   4
   1  -4 -17 358.584 204.004   4
   1  -4 -17 488.783 213.908  13
   1  -4 -16 2316.38 381.181   4
   1  -4 -16 2700.93 410.426  13
   1   4 -16 1972.98 330.163   4
   1  -4 -15 633.475 272.850  13
   1   4 -15 80.5776 220.388   4
   1  -4 -15 352.474 237.979   4
   1  -4 -14 17935.6 968.016   4
   1   4 -14 18227.2 961.693   4
   1  -4 -14 16811.5 970.038  13
   1   4 -13 24891.9 2088.02   6
   1  -4 -13 24310.3 1100.09   4
   1   4 -13 25228.0 1116.84   4
  -1   4  13 23984.5 2282.10   2
  -1  -4  13 22108.0 2226.01   2
   1  -4 -13 21427.4 1091.09  13
   1  -4 -13 23851.9 2056.39   6
  -1  -4  12 7781.53 1305.93   2
  -1   4  12 7387.72 1233.27   2
   1  -4 -12 9882.22 1312.38   6
   1  -4 -12 9243.87 675.489   4
   1   4 -12 9240.80 669.255   4
   1  -4 -12 9318.62 706.527  13
   1   4 -12 8410.84 1153.10   6
   1  -4 -11 175.239 425.541   3
   1   4 -11-251.765 518.408   6
  -1  -4  11 965.144 610.690   2
   1   4 -11-692.934 706.239   3
   1  -4 -11-81.8775 412.546   6
  -1   4  11-402.866 409.672   2
   1  -4 -10 683.853 386.082   6
  -1  -4  10 1028.15 548.736   2
  -1   4  10 1632.18 661.866   2
   1   4 -10 935.291 528.674   6
   1  -4 -10 1137.13 532.775   3
   1   4 -10 1118.87 601.648   3
   1   4  -9 6543.35 877.860   6
  -1   4   9 7586.41 1086.36   2
   1   4  -9 6141.83 950.151   3
  -1  -4   9 4786.19 652.928   7
  -1  -4   9 6045.29 962.287   2
   1  -4  -9 7059.12 1039.07   3
   1  -4  -9 6104.38 865.369   6
  -1  -4   8 25166.8 1669.20   2
   1  -4  -8 27458.1 1585.48   6
   1   4  -8 27701.5 1576.42   6
   1   4  -8 26841.0 1695.35   3
   1  -4  -8 27427.7 1717.80   3
  -1   4   8 27093.7 1717.13   2
  -1  -4   8 28266.4 1490.90   7
  -1  -4   7 11666.0 914.559   7
   1  -4  -7 13164.3 1093.03   3
   1   4  -7 13458.4 1028.48   6
   1  -4  -7 12920.3 1022.91   6
   1   4  -7 13738.9 1119.00   3
  -1  -4   7 12584.9 1098.59   2
  -1   4   7 12617.1 1100.26   2
  -1   4   6 26863.2 1414.13   2
   1  -4  -6 26102.4 1287.88   6
  -1  -4   6 26302.0 1399.23   2
  -1  -4   6 26981.3 1306.53   7
   1   4  -6 26032.6 1256.01   6
   1   4  -6 27613.8 1414.70   3
   1  -4  -6 27192.9 1395.26   3
   1  -4  -5 415.252 290.910   3
  -1   4   5 557.784 356.304   2
   1   4  -5 332.897 263.119   3
  -1  -4   5 324.365 289.289   2
   1   4  -5 203.312 256.440   6
  -1  -4   5 473.097 266.210   7
   1  -4  -5 510.112 300.343   6
  -1  -4   4 943.520 302.900   2
   1   4  -4 710.942 248.368   3
  -1  -4   4 872.715 283.595   7
  -1   4   4 968.505 322.296   2
   1  -4  -4 949.279 301.802   3
   1   4  -3 11708.2 637.263   3
  -1  -4   3 11786.4 680.249   7
   1  -4  -3 11519.1 624.044   3
  -1  -4   3 11327.2 644.119   2
  -1   4   3 11696.8 651.755   2
   1   4  -2 332057. 2702.50   3
   1  -4  -2 333966. 2700.53   3
  -1  -4   2 332659. 2761.27   2
  -1   4   2 326405. 2680.93   2
  -1   4   1 68578.5 888.744   2
   1  -4  -1 69521.7 1037.87   7
   1   4  -1 68795.8 872.923   8
  -1  -4   1 71654.6 930.631   2
  -1   4   0 127306. 1199.21   3
  -1  -4   0 129262. 1197.96   3
   1   4   0 122050. 1154.10   1
   1  -4   0 119644. 1193.82   1
  -1  -4   0 124033. 1636.33   7
   1  -4   0 127756. 1681.82   7
  -1   4  -1 29990.9 880.151   8
  -1  -4  -1 29856.5 761.457   7
  -1   4  -1 30372.5 737.136   3
   1  -4   1 30265.9 725.012   1
   1   4   1 30840.8 723.081   1
  -1  -4  -1 30691.8 731.375   3
  -1  -4  -2 285383. 2782.93   3
  -1  -4  -2 293693. 2592.73   6
  -1   4  -2 294359. 2609.16   6
  -1   4  -2 288693. 2804.31   3
  -1  -4  -3 119901. 1972.70   6
  -1  -4  -3 118659. 2190.94   3
  -1   4  -3 121540. 2188.39   3
   1  -4   3 126013. 2339.40   7
  -1   4  -3 122402. 2016.50   6
   1  -4   4 110081. 2403.80   7
  -1  -4  -4 105842. 2126.42   6
  -1   4  -4 109525. 2155.84   6
  -1  -4  -4 105579. 2352.82   3
  -1   4  -4 104278. 2333.23   3
  -1   4  -4 108992. 2444.20   8
   1  -4   5 57066.1 1966.73   2
  -1   4  -5 53389.6 1910.34   8
   1  -4   5 56265.1 1852.92   7
  -1   4  -5 56358.8 1761.25   6
  -1  -4  -5 56693.7 1745.24   6
  -1  -4  -5 55874.6 1935.10   3
   1   4   5 56352.9 1934.27   2
  -1   4  -5 58023.2 1960.37   3
   1  -4   6 1493.45 517.575   2
  -1  -4  -6 2097.62 523.783   3
   1  -4   6 1079.36 350.002   7
   1   4   6 962.122 338.625   2
   1   4   6 875.166 203.984   7
  -1   4  -6 1562.24 461.033   6
  -1  -4  -6 1652.24 432.200   6
  -1   4  -6 1044.14 403.031   3
  -1  -4  -7 357.564 314.537   6
  -1   4  -7 278.535 305.361   6
  -1   4  -7-291.171 348.323   3
   1  -4   7 133.559 270.149   7
   1  -4   7 200.961 411.652   2
   1   4   7 420.797 407.904   2
  -1  -4  -7 156.386 334.601   3
   1  -4   8 57.6436 426.847   2
  -1   4  -8-64.9684 370.250   3
   1  -4   8 580.298 358.771   7
  -1  -4  -8 187.045 348.551   3
  -1  -4  -8-57.7495 382.890   6
  -1   4  -8 421.993 373.233   6
   1   4   8 623.233 457.699   2
  -1  -4  -9 18236.4 1479.77   6
  -1   4  -9 16120.9 1394.57   6
  -1   4  -9 16667.5 1555.55   3
   1  -4   9 18126.9 1654.99   2
   1  -4   9 15324.2 1271.09   7
   1   4   9 16774.6 1547.76   2
  -1  -4  -9 16578.7 1553.91   3
  -1   4 -10 35479.4 2178.57   6
   1  -4  10 35459.3 2448.65   2
   1   4  10 35990.0 2406.01   2
  -1   4 -10 33965.1 2316.12   3
  -1  -4 -10 33683.0 2348.45   3
  -1  -4 -10 37623.6 2250.13   6
  -1  -4 -11 1420.53 655.359   3
  -1  -4 -11 2090.28 700.599   6
   1  -4  11 1220.47 691.488   2
  -1   4 -11 1766.33 682.692   3
   1   4  11 2505.63 811.515   2
  -1   4 -11 933.444 470.123   6
  -1  -4 -12 11023.5 1575.87   3
  -1  -4 -12 9876.48 1309.28   6
   1  -4  12 10941.3 1590.65   2
   1   4  12 10693.6 1565.62   2
  -1   4 -12 10644.6 748.722   4
  -1  -4 -12 10723.2 743.319   4
  -1   4 -12 10632.3 1389.07   6
  -1   4 -12 10115.8 1450.89   3
  -1   4 -13 13404.5 846.789   4
  -1  -4 -13 12733.6 858.522  13
  -1  -4 -13 12882.4 818.302   4
  -1  -4 -14 3685.30 443.493   4
  -1  -4 -14 4380.01 533.811  13
  -1   4 -14 4209.60 491.786   4
  -1  -4 -15 8492.33 696.688  13
  -1   4 -15 10312.3 723.053   4
  -1  -4 -15 10094.5 734.553   4
  -1  -4 -16 640.633 267.307  13
  -1  -4 -16 593.912 276.444   4
  -1   4 -16 691.872 288.201   4
  -1  -4 -17 3925.59 437.857   4
  -1   4 -17 3948.79 443.813   4
  -1  -4 -17 3558.48 402.536  13
  -1   4 -18 103.830 169.790   4
  -1  -4 -18 422.175 174.401   4
  -1  -4 -18 315.321 138.588  13
   1   5 -19 820.320 199.322   4
   1  -5 -19 539.399 173.891   4
   1  -5 -18 465.981 208.354  13
   1  -5 -18 672.092 232.870   4
   1   5 -18 267.175 172.795   4
   1  -5 -17 3488.66 409.915   4
   1  -5 -17 3240.35 409.571  13
   1   5 -17 3622.62 431.695   4
   1   5 -16 134.776 226.900   4
   1  -5 -16 150.607 223.843  13
   1  -5 -16-179.032 242.800   4
   1   5 -15 1889.59 341.413   4
   1  -5 -15 2368.07 386.208   4
   1  -5 -15 1589.32 356.393  13
   1   5 -14 14707.9 861.427   4
   1  -5 -14 15834.9 961.891  13
   1  -5 -14 15258.9 884.713   4
   1  -5 -13 3600.01 827.843   6
  -1  -5  13 3650.69 1070.83   2
   1   5 -13 5041.24 971.112   6
  -1   5  13 3030.63 915.920   2
  -1  -5  13 3482.95 513.019  15
   1  -5 -13 3162.10 456.366  13
   1  -5 -13 4279.82 507.515   4
   1   5 -13 4334.45 506.006   4
   1  -5 -12 106.904 197.263   4
  -1  -5  12-50.4960 231.757  15
  -1   5  12 1110.61 726.638   2
   1  -5 -12 502.763 251.639  13
  -1  -5  12 317.696 540.367   2
   1   5 -12 110.280 473.597   6
   1  -5 -12 662.620 580.008   6
   1   5 -12 180.667 210.853   4
  -1  -5  11 232.257 523.844   2
   1   5 -11 190.245 466.076   6
  -1   5  11-236.146 567.350   2
   1   5 -11 195.945 408.517   3
   1  -5 -11-596.069 468.016   3
   1  -5 -11-58.5571 435.141   6
   1  -5 -10 12769.3 1296.41   6
  -1   5  10 13342.4 1437.62   2
   1   5 -10 12956.1 1280.94   6
   1  -5 -10 13002.8 1408.52   3
  -1  -5  10 12947.0 1433.58   2
   1   5 -10 13221.2 1427.10   3
  -1   5   9 228.670 388.410   2
  -1  -5   9 9.95676 245.156   7
   1  -5  -9 212.406 449.169   3
  -1  -5   9 767.181 544.871   2
   1   5  -9 534.005 546.607   3
   1   5  -9 188.087 342.342   6
   1  -5  -9-27.4851 333.145   6
  -1   5   8 1792.33 534.841   2
  -1  -5   8 1304.23 417.509   7
   1  -5  -8 2194.60 539.931   6
  -1  -5   8 996.002 449.075   2
   1  -5  -8 1621.70 560.468   3
   1   5  -8 2096.23 564.738   6
   1   5  -8 2068.57 611.659   3
   1   5  -7 3103.79 626.540   3
   1  -5  -7 2626.94 554.014   6
   1  -5  -7 2628.57 525.230   3
  -1  -5   7 3014.63 580.537   2
  -1   5   7 2872.68 591.252   2
   1   5  -7 3102.98 583.326   6
  -1  -5   7 2353.11 506.544   7
  -1  -5   6-64.7014 324.461   2
   1   5  -6-122.110 339.221   6
  -1   5   6-102.705 314.321   2
   1  -5  -6-144.092 295.670   6
  -1  -5   6 285.559 234.465   7
   1  -5  -6 301.879 301.130   3
   1   5  -6 149.908 325.512   3
   1  -5  -5 2154.15 430.717   6
   1   5  -5 1621.58 395.177   3
  -1  -5   5 1545.22 389.944   2
   1  -5  -5 2000.79 425.994   3
   1   5  -5 1378.94 337.641   6
  -1  -5   5 1862.62 414.352   7
  -1   5   5 2142.78 436.551   2
  -1  -5   4 51.3300 218.860   7
   1   5  -4 286.025 243.898   3
  -1   5   4 60.7087 251.192   2
   1  -5  -4 206.241 254.093   3
  -1  -5   4 159.763 251.736   2
   1   5  -3 88122.4 1690.56   3
   1  -5  -3 84866.0 1650.42   3
  -1   5   3 87537.0 1704.68   2
  -1  -5   3 90092.9 1956.09   7
  -1  -5   3 85222.3 1707.01   2
  -1   5   2 8418.79 459.268   2
   1  -5  -2 8238.52 352.236   7
   1   5  -2 8580.91 473.627   8
  -1  -5   2 8626.11 464.997   2
  -1  -5   1 1879.25 175.143   2
   1  -5  -1 1448.23 202.243   7
  -1   5   1 1919.03 167.498   2
   1   5  -1 1598.69 170.736   8
  -1  -5   0 103053. 969.742   3
   1  -5   0 104930. 1673.24   7
   1  -5   0 103048. 1071.03   1
   1   5   0 103936. 1007.33   1
  -1  -5   0 100740. 1655.73   7
  -1   5   0 102561. 1001.99   3
   1   5   0 103065. 860.152   8
  -1  -5  -1 5323.61 318.500   3
  -1   5  -1 4808.78 424.574   8
   1   5   1 4870.11 316.673   1
  -1   5  -1 5207.02 318.020   3
  -1  -5  -1 5607.68 383.512   7
   1  -5   1 4755.26 308.421   1
  -1   5  -2 629352. 4152.79   3
  -1   5  -2 647461. 3869.38   6
  -1   5  -2 620057. 4573.14   8
  -1  -5  -2 624038. 4142.55   3
  -1  -5  -2 645647. 3816.28   6
  -1  -5  -3 145579. 2163.81   6
  -1   5  -3 146226. 2414.88   3
   1  -5   3 149444. 2688.48   7
  -1   5  -3 149357. 2236.40   6
  -1   5  -3 143221. 2540.01   8
  -1   5  -4 176170. 3130.44   8
  -1  -5  -4 166067. 2935.50   3
   1   5   4 167875. 2951.89   2
   1  -5   4 178857. 3187.79   7
  -1  -5  -4 170923. 2687.30   6
   1  -5   4 165121. 2944.84   2
  -1   5  -4 166474. 2921.32   3
  -1   5  -4 174492. 2722.91   6
  -1  -5  -5 144.594 247.143   6
  -1  -5  -5 534.247 371.255   3
   1  -5   5 417.735 306.201   2
  -1   5  -5 639.395 316.273   6
   1   5   5 58.7003 315.663   2
  -1   5  -5 406.173 318.675   3
  -1   5  -5 105.690 291.823   8
   1  -5   5 402.093 272.301   7
  -1   5  -6 20487.0 1302.30   3
  -1   5  -6 19628.0 1173.68   6
  -1  -5  -6 19768.5 1156.15   6
  -1  -5  -6 19374.9 1273.09   3
   1  -5   6 20294.2 1348.71   2
   1  -5   6 20369.8 1249.78   7
   1   5   6 18903.4 1264.71   2
   1   5   7 6467.24 861.593   2
   1  -5   7 5531.81 732.796   7
  -1   5  -7 6087.06 782.741   6
  -1   5  -7 6168.73 802.047   3
   1  -5   7 4875.17 769.249   2
  -1  -5  -7 5490.19 759.879   6
  -1  -5  -7 6046.26 824.914   3
   1  -5   8 27.0122 418.979   2
  -1  -5  -8 376.771 338.738   6
  -1   5  -8 392.293 317.465   6
   1  -5   8 623.999 362.945   7
   1   5   8 619.121 361.127   2
  -1  -5  -8 835.953 436.870   3
  -1   5  -8 840.829 435.735   3
  -1  -5  -9 21742.0 1608.73   6
  -1   5  -9 22890.0 1811.18   3
  -1  -5  -9 20442.9 1723.88   3
   1   5   9 21583.3 1769.62   2
   1  -5   9 21880.8 1769.91   2
  -1   5  -9 21587.6 1596.98   6
   1  -5   9 18934.5 1433.80   7
  -1   5 -10 11935.5 1279.59   6
  -1  -5 -10 12610.1 1317.54   6
  -1   5 -10 12996.2 1477.77   3
   1  -5  10 12348.4 1474.28   2
  -1  -5 -10 11645.7 1365.85   3
   1   5  10 11696.0 1336.29   2
  -1   5 -11 579.005 473.747   3
  -1  -5 -11 940.169 490.591   3
   1  -5  11 1188.48 578.993   2
  -1   5 -11 1388.48 587.297   6
   1   5  11 460.531 616.019   2
  -1  -5 -11 511.344 384.980   6
  -1  -5 -12-367.035 477.365   6
  -1   5 -12 471.565 547.134   3
  -1   5 -12 180.902 213.188   4
  -1   5 -12 972.011 716.385   6
  -1  -5 -12-167.327 277.868   4
   1  -5  12-452.085 606.331   2
  -1  -5 -12-784.726 711.839   3
   1   5  12-638.040 593.351   1
   1  -5  12-119.053 590.656   1
   1   5  12 246.664 529.734   2
  -1  -5 -13 3341.71 508.215  13
  -1  -5 -13 3126.22 442.777   4
  -1   5 -13 3267.71 458.072   4
  -1   5 -14 3.49833 224.038   4
  -1  -5 -14-56.9099 226.454   4
  -1  -5 -14-89.1785 239.849  13
  -1  -5 -15 763.380 273.836  13
  -1  -5 -15 1218.72 327.791   4
  -1   5 -15 966.139 297.664   4
  -1   5 -16 393.422 262.911   4
  -1  -5 -16-152.461 242.276  13
  -1  -5 -16 124.479 220.556   4
  -1  -5 -17 231.528 220.468   4
  -1  -5 -17 39.2109 218.376  13
  -1   5 -17 25.4692 192.781   4
  -1  -5 -18 151.796 143.182  13
  -1  -5 -18-6.17820 154.520   4
  -1   5 -18 165.230 145.648   4
   1   6 -19 232.550 134.644   4
  -1   6  19 103.251 159.196   5
   1  -6 -19 156.735 145.245   4
   1  -6 -18 157.446 179.450  13
   1   6 -18 456.881 195.893   4
   1  -6 -18 89.9339 161.214   4
   1  -6 -17 4632.69 462.310  13
   1   6 -17 5383.38 494.334   4
   1  -6 -17 5075.72 471.081   4
   1  -6 -16 1611.10 354.603  13
   1  -6 -16 1526.87 336.786   4
   1   6 -16 1374.36 331.620   4
   1   6 -15 3902.50 470.249   4
   1  -6 -15 3841.08 488.426  13
   1  -6 -15 3938.24 485.206   4
   1  -6 -14 353.231 236.168  13
   1   6 -14 958.499 299.063   4
   1  -6 -14 593.716 297.419   4
  -1  -6  14 119.555 280.655  15
   1  -6 -13-85.5577 230.532   4
   1   6 -13 244.199 204.088   4
   1   6 -13-1076.62 699.903   6
  -1   6  13 850.130 775.882   2
  -1  -6  13 292.789 242.662  15
  -1  -6  13 1414.72 874.195   2
   1  -6 -13-252.442 500.091   6
   1  -6 -13 467.641 236.659  13
  -1  -6  12 11310.3 800.412  15
  -1  -6  12 9979.90 1429.39   2
   1   6 -12 10253.1 1308.88   6
   1   6 -12 9895.81 675.253   4
  -1   6  12 9049.39 1352.81   2
   1  -6 -12 10944.7 782.925  13
   1  -6 -12 10931.9 730.397   4
   1  -6 -12 10837.3 1422.61   6
   1   6 -11 1182.49 490.859   6
   1  -6 -11 1114.18 486.997   6
  -1   6  11 1229.86 728.434   2
  -1  -6  11 2275.40 886.064   2
  -1  -6  10 5800.15 990.727   2
   1   6 -10 5911.62 1013.25   3
  -1   6  10 6176.23 1018.20   2
   1  -6 -10 7481.92 1020.84   6
  -1  -6  10 6152.28 857.303   7
   1  -6 -10 6989.63 1068.53   3
   1   6 -10 8194.52 1074.08   6
  -1  -6   9 1074.30 464.716   2
   1  -6  -9 1579.84 593.044   3
   1   6  -9 1747.32 537.642   6
   1  -6  -9 1450.90 521.492   6
  -1  -6   9 1103.39 375.873   7
  -1   6   9 1713.15 609.993   2
   1   6  -9 1735.02 565.698   3
  -1   6   8 10167.2 1116.34   2
  -1  -6   8 10357.2 1104.67   2
   1  -6  -8 10691.8 1006.75   6
   1   6  -8 10840.3 1013.26   6
   1  -6  -8 11006.7 1119.06   3
  -1  -6   8 9814.16 982.741   7
   1   6  -8 10881.2 1104.68   3
   1  -6  -7 1998.01 567.709   3
  -1   6   7 1297.83 434.210   2
   1  -6  -7 1957.33 494.070   6
  -1  -6   7 1173.04 458.863   2
   1   6  -7 1575.35 429.518   6
   1   6  -7 1703.71 463.680   3
  -1  -6   7 1872.77 478.000   7
   1   6  -6 431.289 275.631   6
   1   6  -6 753.440 402.576   3
  -1  -6   6 873.418 384.711   7
   1  -6  -6 459.261 324.933   3
  -1   6   6 574.499 399.336   2
   1  -6  -6 434.417 299.015   6
  -1  -6   6 540.784 345.658   2
   1   6  -5 21354.2 1115.19   3
  -1  -6   5 21646.0 1139.53   2
   1   6  -5 20564.3 1015.15   6
   1  -6  -5 21515.5 1111.67   3
   1  -6  -5 19739.3 985.731   6
  -1  -6   5 21137.6 1189.26   7
  -1   6   5 21150.6 1136.95   2
   1  -6  -4 15383.6 771.745   6
   1   6  -4 16912.3 877.326   3
  -1   6   4 16461.3 890.732   2
  -1  -6   4 16930.3 895.465   2
   1   6  -4 15634.3 778.757   6
  -1  -6   4 17304.1 1004.75   7
   1  -6  -4 16099.8 861.594   3
   1  -6  -3 18264.4 783.146   3
  -1   6   3 18618.0 808.759   2
   1  -6  -3 17112.8 401.829   7
   1   6  -3 16850.0 790.501   8
   1   6  -3 18237.6 787.671   3
  -1  -6   3 18322.5 970.585   7
  -1  -6   3 18105.3 816.805   2
  -1  -6   2 16683.1 631.481   2
   1   6  -2 16469.7 659.379   8
  -1   6   2 16397.7 604.673   2
   1  -6  -2 16278.7 568.656   7
  -1   6   1 127892. 1976.25   8
  -1  -6   1 132812. 1247.98   2
   1   6  -1 129183. 1389.66   8
  -1   6   1 131672. 1194.13   2
   1  -6  -1 126595. 1790.39   7
  -1  -6   0 36738.9 538.339   3
   1  -6   0 35895.3 1072.32   7
   1   6   0 35083.2 529.216   1
  -1   6   0 36211.1 556.778   3
   1   6   0 36110.5 597.270   8
  -1  -6   0 35443.9 1105.49   7
   1  -6   0 35564.4 588.611   1
  -1   6   0 33752.0 1147.82   8
   1  -6   1 4440.89 457.167   7
   1  -6   1 4625.96 329.780   1
  -1   6  -1 4847.79 315.024   3
   1   6   1 4123.86 300.024   1
  -1  -6  -1 3744.13 369.668   7
  -1   6  -1 4255.66 419.629   8
  -1  -6  -1 5014.92 305.335   3
  -1  -6  -2 9470.25 502.649   7
  -1  -6  -2 9378.67 477.353   6
  -1  -6  -2 9040.21 509.128   3
  -1   6  -2 9450.39 621.485   8
  -1   6  -2 9213.68 471.933   6
  -1   6  -2 8966.50 518.907   3
  -1   6  -3 17550.3 952.674   8
   1  -6   3 18761.5 1038.32   7
  -1   6  -3 18319.6 807.152   6
  -1  -6  -3 17890.4 783.381   6
  -1  -6  -3 17528.2 850.038   3
  -1   6  -3 18598.8 889.731   3
  -1   6  -4 2995.48 460.550   3
   1   6   4 2553.54 363.733   2
  -1  -6  -4 3734.27 515.759   3
  -1   6  -4 3307.01 524.217   8
   1  -6   4 3466.09 496.607   7
   1  -6   4 3469.96 497.992   2
  -1  -6  -4 3168.35 427.674   6
  -1   6  -4 3492.15 441.603   6
   1  -6   5 2898.75 516.690   7
  -1   6  -5 3023.98 532.114   3
  -1  -6  -5 3571.69 524.079   6
   1  -6   5 3556.30 583.220   2
  -1   6  -5 3029.59 465.263   6
  -1  -6  -5 3420.48 564.903   3
  -1   6  -5 3230.06 559.851   8
   1   6   5 3070.25 529.195   2
   1   6   6-188.627 344.736   2
  -1   6  -6-105.201 314.905   3
  -1   6  -6 22.6616 300.165   6
  -1  -6  -6-12.3253 275.048   6
   1  -6   6 334.020 351.284   2
   1  -6   6-281.032 321.919   7
  -1  -6  -6 72.5767 365.574   3
   1  -6   7 7396.49 910.596   7
  -1  -6  -7 8147.15 944.279   3
   1  -6   7 7761.15 941.486   2
  -1   6  -7 8639.80 868.594   6
  -1  -6  -7 8614.89 901.067   6
  -1   6  -7 8283.28 959.601   3
   1   6   7 7153.99 897.000   2
  -1   6  -8 115746. 3697.25   3
  -1  -6  -8 118220. 3343.52   6
  -1   6  -8 120418. 3402.40   6
   1   6   8 117091. 3714.47   2
  -1  -6  -8 114018. 3672.03   3
   1  -6   8 118454. 3510.97   7
   1  -6   8 114721. 3744.62   2
  -1   6  -9 1349.69 526.471   3
   1  -6   9 942.587 439.364   2
  -1   6  -9 1854.73 586.355   6
  -1  -6  -9 1731.20 540.232   3
   1  -6   9 874.247 465.623   7
  -1  -6  -9 1999.33 604.553   6
   1   6   9 1461.29 498.066   2
   1  -6  10-559.005 367.477   7
   1   6  10 53.2198 490.260   2
  -1  -6 -10 76.3787 413.238   6
  -1  -6 -10-216.099 518.853   3
   1  -6  10 192.346 493.361   2
  -1   6 -10 913.331 483.384   6
  -1   6 -10-144.084 516.433   3
  -1   6 -11 3048.14 762.078   6
  -1  -6 -11 2800.61 379.688   4
   1   6  11 2983.37 848.897   2
   1  -6  11 3634.47 936.778   2
  -1   6 -11 3323.97 814.427   3
  -1  -6 -11 2801.71 762.692   3
  -1  -6 -11 1716.61 479.473   6
  -1   6 -11 3615.60 439.419   4
   1  -6  12 641.251 460.599   1
  -1   6 -12 2336.94 761.417   6
  -1  -6 -12 2813.69 964.022   3
   1   6  12 1831.43 618.336   1
   1  -6  12-329.333 659.055   2
  -1  -6 -12 876.250 623.591   6
  -1   6 -12 1279.25 317.979   4
  -1  -6 -12 781.992 278.119   4
   1   6  12 1307.72 542.093   2
  -1   6 -12 1304.07 579.385   3
  -1  -6 -13 434.549 238.992   4
  -1   6 -13 685.571 297.583   4
  -1  -6 -13 991.928 322.735  13
  -1  -6 -14 211.552 216.589   4
  -1   6 -14 325.903 255.034   4
  -1  -6 -14 127.674 263.242  13
  -1   6 -15 1366.58 326.321   4
  -1  -6 -15 1020.27 306.485  13
  -1  -6 -15 1661.86 333.304   4
  -1  -6 -16 48.9104 208.960   4
  -1   6 -16 94.2094 206.526   4
  -1  -6 -16 472.651 270.882  13
  -1  -6 -17-14.3170 205.202   4
  -1  -6 -17-12.5000 224.156  13
  -1   6 -17 116.490 187.562   4
  -1  -6 -18-143.925 168.498  13
  -1   6 -18 90.5922 148.290   4
  -1  -6 -18-10.8491 165.964   4
  -1  -7  19 498.053 144.809   5
   1  -7 -19 493.839 138.228   4
  -1   7  19 552.347 138.276   5
   1   7 -19 643.877 154.277   4
   1   7 -18 69.3169 157.050   4
   1  -7 -18 309.403 163.617   4
   1  -7 -18 170.825 184.313  13
   1  -7 -17 2418.52 339.137   4
   1  -7 -17 2366.76 355.977  13
   1   7 -17 2292.19 324.954   4
   1  -7 -16 96.4535 199.722   4
   1  -7 -16 276.924 248.832  13
   1   7 -16 286.702 260.181   4
   1  -7 -15 3114.02 432.713   4
  -1  -7  15 2734.62 436.104  15
   1   7 -15 2860.62 402.702   4
   1  -7 -15 2774.25 448.397  13
  -1  -7  14-149.996 256.484  15
   1   7 -14-148.467 223.735   4
   1  -7 -14 332.070 254.820   4
   1  -7 -14 51.7384 246.170  13
  -1  -7  13 3616.72 967.020   2
   1   7 -13 2945.06 644.573   6
   1  -7 -13 2765.88 706.648   6
  -1   7  13 4128.64 1090.40   2
   1  -7 -13 3108.29 463.179   4
   1  -7 -13 3355.59 505.599  13
  -1  -7  13 3083.42 481.742  15
   1   7 -13 2863.08 392.360   4
  -1   7  12 172.533 381.063   2
  -1  -7  12 70.8464 216.031  15
   1  -7 -12-483.480 503.747   6
   1   7 -12-218.404 208.334   4
   1  -7 -12 247.576 224.474  13
   1  -7 -12 99.0507 220.071   4
  -1  -7  12-583.909 511.695   2
   1   7 -12-269.645 594.223   6
  -1   7  11 2333.57 742.820   2
   1   7 -11 2520.35 582.667   6
  -1  -7  11 2240.58 695.338   2
   1  -7 -11 1866.03 518.569   6
   1   7 -10 24878.9 1926.85   3
  -1  -7  10 24410.7 1710.88   7
  -1  -7  10 25003.4 1977.29   2
   1  -7 -10 24766.9 1930.06   3
   1  -7 -10 23492.3 1730.63   6
  -1   7  10 24679.4 1938.07   2
   1   7 -10 24951.3 1738.69   6
  -1  -7   9 2090.93 594.008   7
  -1  -7   9 2127.59 595.573   2
   1  -7  -9 3050.95 648.694   6
   1   7  -9 2899.47 651.008   6
   1  -7  -9 3098.41 737.056   3
  -1   7   9 2910.32 698.683   2
   1   7  -9 2486.29 686.975   3
  -1   7   8 38364.7 2069.57   2
  -1  -7   8 36694.1 2020.60   2
   1  -7  -8 36553.7 1970.54   3
   1   7  -8 37642.7 1847.54   6
   1   7  -8 38245.8 2029.26   3
   1  -7  -8 37500.2 1836.04   6
  -1  -7   8 38245.7 1950.66   7
   1   7  -7 2069.93 492.350   6
   1  -7  -7 3082.53 626.872   3
  -1  -7   7 2278.03 508.793   7
   1  -7  -7 2525.87 503.806   6
   1   7  -7 2050.98 527.836   3
  -1  -7   7 2060.62 526.526   2
  -1   7   7 1894.27 498.143   2
   1  -7  -6 39945.7 1692.70   3
   1   7  -6 40804.7 1713.86   3
  -1   7   6 41608.7 1763.71   2
  -1  -7   6 42484.8 1874.13   7
   1  -7  -6 39122.5 1548.77   6
  -1  -7   6 41227.7 1744.43   2
   1   7  -6 39985.7 1569.31   6
   1   7  -5 706.461 333.415   3
   1   7  -5 834.139 311.509   6
  -1  -7   5 328.495 258.083   2
  -1   7   5 1157.57 341.745   2
   1  -7  -5 454.678 233.727   3
  -1  -7   5 1005.59 391.820   7
   1  -7  -5 580.028 236.865   6
   1  -7  -4 28769.5 1036.33   6
   1   7  -4 30689.0 1189.44   3
  -1   7   4 31245.0 1207.19   2
   1  -7  -4 30138.4 1154.61   3
   1   7  -4 28759.7 1058.85   6
  -1  -7   4 29555.0 1179.51   2
  -1  -7   4 31178.0 1414.03   7
   1  -7  -3 12096.5 435.483   7
  -1  -7   3 12859.6 696.088   2
   1   7  -3 12987.1 730.663   8
  -1  -7   3 13110.6 868.175   7
  -1   7   3 12508.4 659.893   2
  -1  -7   2 69371.2 1235.54   2
  -1   7   2 66982.6 1161.08   2
   1  -7  -2 69128.5 1295.47   7
   1  -7  -1 3320.83 366.253   7
   1   7  -1 3793.76 290.790   8
  -1  -7   1 3399.61 452.669   7
  -1  -7   1 3652.37 235.467   2
  -1   7   1 2849.40 390.708   8
  -1   7   1 3463.75 214.421   2
   1   7   0 49593.9 785.284   8
  -1  -7   0 51182.9 1413.12   7
  -1   7   0 52630.9 616.660   3
   1  -7   0 47879.7 618.636   1
   1  -7   0 50267.0 1384.06   7
  -1   7   0 50517.2 1443.92   8
  -1  -7  -1 78229.0 1098.14   3
   1  -7   1 82821.2 1322.44   1
  -1   7  -1 79919.0 1669.51   8
  -1   7  -1 80840.9 1139.87   3
   1  -7   1 81827.6 1865.71   7
   1   7   1 83582.5 1300.38   1
  -1  -7  -1 76823.8 1575.75   7
  -1  -7  -2 20661.9 791.701   7
  -1  -7  -2 20591.9 748.668   3
  -1   7  -2 21878.6 944.386   8
  -1   7  -2 21950.4 713.386   6
  -1   7  -2 21578.7 784.926   3
  -1   7  -3 13462.3 763.116   3
   1  -7   3 12115.8 886.951   7
  -1   7  -3 13291.7 834.569   8
  -1   7  -3 14210.7 709.507   6
   1  -7   3 13194.3 762.561   2
  -1  -7  -3 13222.0 759.207   3
   1   7   3 12843.9 733.813   2
  -1  -7  -3 13805.3 695.929   6
   1  -7   4 22905.0 1130.65   2
  -1   7  -4 24220.1 1140.26   3
  -1  -7  -4 23137.8 1010.87   6
   1   7   4 23988.0 1143.63   2
  -1   7  -4 24252.0 1068.89   6
   1  -7   4 24509.7 1300.11   7
  -1   7  -4 22387.4 1193.62   8
  -1  -7  -4 24109.6 1129.97   3
   1  -7   5 15352.9 1114.27   7
  -1   7  -5 13715.7 1027.33   8
  -1  -7  -5 13666.2 874.269   6
   1   7   5 15090.3 1023.16   2
  -1  -7  -5 15122.4 1022.15   3
  -1   7  -5 14678.6 1006.06   3
   1  -7   5 15362.2 1049.34   2
  -1   7  -5 15488.7 955.994   6
  -1  -7  -6 29329.5 1568.10   3
   1   7   6 28786.1 1544.72   2
  -1   7  -6 27019.0 1538.50   8
   1  -7   6 29469.1 1588.49   2
  -1  -7  -6 28869.2 1391.52   6
   1  -7   6 30556.2 1653.58   7
  -1   7  -6 29874.8 1589.27   3
  -1   7  -6 30540.7 1445.76   6
  -1   7  -7 53036.5 2317.26   3
  -1  -7  -7 51840.6 2282.76   3
   1  -7   7 56747.2 2372.21   7
  -1   7  -7 54200.1 2103.82   6
   1  -7   7 50503.4 2274.11   2
   1   7   7 52627.3 2304.71   2
  -1  -7  -7 53040.8 2078.31   6
   1  -7   8 3111.44 685.626   7
  -1  -7  -8 2878.22 555.482   6
  -1   7  -8 4074.91 764.797   3
  -1  -7  -8 3128.87 666.169   3
  -1   7  -8 4103.18 696.710   6
   1  -7   8 3316.23 741.647   2
   1   7   8 3261.64 716.952   2
   1  -7   9 4372.02 805.961   7
  -1  -7  -9 5224.68 936.092   3
   1  -7   9 5783.15 971.980   2
  -1   7  -9 5160.26 891.652   3
  -1   7  -9 5660.95 850.963   6
  -1  -7  -9 5036.30 838.012   6
   1   7   9 5963.44 1009.20   2
  -1  -7 -10 1579.91 585.043   3
  -1  -7 -10 2799.59 679.048   6
  -1   7 -10 2852.16 743.328   6
   1  -7  10 3519.19 789.722   7
   1  -7  10 2439.78 718.075   2
   1   7  10 2852.57 748.651   2
  -1   7 -10 3251.79 805.409   3
  -1  -7 -11 10450.3 704.386   4
  -1   7 -11 11560.2 1479.74   3
  -1  -7 -11 9742.03 1380.70   3
   1   7  11 10291.4 1402.25   2
  -1   7 -11 10862.3 704.346   4
   1  -7  11 9176.38 1333.48   2
  -1   7 -11 8632.85 1160.70   6
  -1  -7 -11 10548.7 1271.52   6
  -1   7 -12 4272.27 935.355   3
  -1  -7 -12 5456.06 1027.64   6
   1  -7  12 4272.36 1038.45   1
   1  -7  12 4010.66 868.180   2
   1  -7  12 5600.80 613.726  15
  -1  -7 -12 4865.61 1003.45   3
  -1   7 -12 5607.16 546.947   4
   1   7  12 5046.17 1007.02   1
  -1   7 -12 6267.02 1151.92   6
  -1  -7 -12 5478.26 544.136   4
   1   7  12 4283.95 1018.62   2
  -1   7 -13 64.4919 235.065   4
  -1  -7 -13 112.777 216.706   4
  -1  -7 -13 336.451 276.410  13
  -1  -7 -14 28.2392 244.564  13
  -1   7 -14-197.634 216.196   4
  -1  -7 -14-258.253 246.618   4
  -1  -7 -15-135.943 272.379  13
  -1  -7 -15 207.454 246.634   4
  -1   7 -15 42.5368 213.106   4
  -1  -7 -16-666.990 309.239  13
  -1  -7 -16-341.376 240.747   4
  -1   7 -16-18.9427 200.115   4
  -1  -7 -17-146.703 242.195  13
  -1  -7 -17 101.556 181.705   4
  -1   7 -17 148.874 174.461   4
  -1  -7 -18 12.4242 153.847  13
  -1  -7 -18 41.7765 132.153   4
  -1   7 -18 36.1495 143.462   4
   1  -8 -18 380.682 204.026  13
   1  -8 -18 357.979 159.507   4
   1   8 -18 239.499 163.821   4
   1   8 -17 10607.3 622.244   4
   1  -8 -17 10176.5 669.471  13
   1  -8 -17 9980.17 608.370   4
   1  -8 -16 1215.58 286.861   4
   1   8 -16 1321.23 298.834   4
   1  -8 -16 374.577 220.327  13
   1  -8 -15 19422.4 941.893   4
   1  -8 -15 18669.5 1037.99  13
   1   8 -15 19334.4 938.827   4
  -1  -8  15 16896.5 984.105  15
   1  -8 -14 398.022 265.095   4
   1  -8 -14-225.388 286.519  13
   1   8 -14-54.7044 214.026   4
  -1  -8  14 397.816 294.137  15
   1   8 -13 8768.04 1210.57   6
  -1  -8  13 11234.4 1660.89   2
   1  -8 -13 9089.98 759.865  13
  -1  -8  13 8721.24 778.297  15
   1   8 -13 9196.98 672.935   4
   1  -8 -13 9689.77 694.419   4
   1  -8 -12 3695.85 460.780   4
  -1   8  12 4043.35 945.272   2
   1   8 -12 2293.61 646.066   6
   1  -8 -12 3484.96 480.626  13
  -1  -8  12 2701.34 460.885  15
   1   8 -12 3656.47 442.475   4
  -1  -8  12 3975.17 1032.98   2
   1  -8 -12 3165.10 818.647   6
   1  -8 -11-554.637 327.730  13
  -1  -8  11 366.113 392.515   2
   1   8 -11-953.704 599.511   6
  -1   8  11-894.587 717.556   2
   1  -8 -11-46.3346 371.813   6
  -1   8  10 10516.9 1309.86   2
  -1  -8  10 10473.6 1188.83   7
   1  -8 -10 10275.6 1120.72   6
  -1  -8  10 10739.7 1298.31   2
   1   8 -10 10537.1 1164.75   6
  -1  -8   9 429.978 319.132   7
   1   8  -9 544.124 511.956   6
   1  -8  -9 264.201 335.517   3
  -1   8   9 387.970 430.445   2
   1  -8  -9 741.385 455.489   6
  -1  -8   9 6.22107 327.571   2
   1   8  -9 497.515 388.558   3
   1   8  -8 15009.8 1195.18   6
   1  -8  -8 13157.4 1109.10   6
  -1   8   8 14026.9 1263.84   2
   1  -8  -8 13312.2 1212.31   3
  -1  -8   8 15104.9 1315.50   7
   1   8  -8 15234.1 1304.38   3
  -1  -8   8 12652.4 1191.41   2
  -1  -8   7 5662.98 812.784   7
   1  -8  -7 6766.17 825.048   3
  -1   8   7 6098.23 816.030   2
  -1  -8   7 5392.02 736.520   2
   1  -8  -7 5064.57 694.475   6
   1   8  -7 5138.45 717.695   3
   1   8  -7 5318.56 683.156   6
  -1  -8   6 57327.6 2213.14   7
   1  -8  -6 53073.4 1951.85   3
   1   8  -6 54011.9 1974.78   3
   1  -8  -6 50361.1 1766.19   6
  -1  -8   6 51390.6 1952.75   2
   1   8  -6 52239.4 1791.87   6
  -1   8   6 54078.0 2017.18   2
  -1  -8   5 23967.1 1389.51   7
   1  -8  -5 22483.7 1133.72   3
   1  -8  -5 21311.2 1030.55   6
   1   8  -5 23493.8 1189.08   3
   1   8  -5 22664.0 1079.04   6
  -1  -8   5 23225.1 1192.31   2
  -1   8   5 23778.6 1218.82   2
   1   8  -4 58448.2 1615.33   3
  -1  -8   4 57166.0 1631.29   2
   1   8  -4 55932.3 1475.44   6
   1  -8  -4 57532.1 1577.98   3
   1  -8  -4 53931.1 1413.75   6
  -1   8   4 57332.7 1612.70   2
   1   8  -3 3072.18 398.931   8
   1   8  -3 3130.08 318.311   6
   1  -8  -3 3130.31 325.308   6
  -1   8   3 3493.46 368.807   2
  -1  -8   3 3448.31 501.532   7
   1  -8  -3 3220.00 274.343   7
  -1  -8   3 3935.65 408.771   2
  -1   8   2 1037.53 179.981   2
   1  -8  -2 984.689 219.563   7
  -1  -8   2 1075.97 211.439   2
   1   8  -2 1140.11 248.450   8
  -1  -8   2 1247.67 341.400   7
   1  -8  -1 5058.12 467.208   7
  -1   8   1 4401.33 477.195   8
  -1  -8   1 4781.41 531.252   7
   1   8  -1 4870.06 328.652   8
  -1   8   0 3447.84 467.085   8
  -1  -8   0 2569.56 391.069   7
   1  -8   0 3378.27 448.765   7
   1   8   0 2782.79 223.536   8
  -1   8  -1 37447.4 1186.88   8
   1   8   1 34991.9 897.404   8
   1   8   1 31772.6 784.618   1
  -1   8  -1 34807.8 728.572   3
  -1  -8  -1 34982.8 1177.73   7
   1  -8   1 36928.2 1342.92   7
  -1  -8  -1 35042.6 684.056   3
   1  -8   1 33260.0 863.611   1
   1   8   2 14258.3 614.866   2
   1  -8   2 14373.9 647.671   1
   1  -8   2 16138.9 964.606   7
  -1   8  -2 14075.4 624.331   3
  -1  -8  -2 15020.0 710.750   7
  -1  -8  -2 14153.3 612.392   3
  -1   8  -2 15334.9 827.485   8
   1   8   2 14609.0 643.959   1
   1  -8   2 14085.9 615.725   2
   1   8   3 13441.4 739.152   2
  -1   8  -3 14440.9 888.970   8
  -1   8  -3 14423.3 716.820   6
  -1  -8  -3 13664.2 677.155   6
   1  -8   3 12817.3 729.650   2
  -1   8  -3 14436.1 761.902   3
  -1  -8  -3 13077.9 720.299   3
   1  -8   3 13534.9 950.942   7
  -1   8  -4 227.216 284.072   6
  -1   8  -4 356.672 295.137   8
  -1   8  -4-46.9296 316.341   3
  -1  -8  -4 128.299 238.056   3
   1  -8   4 47.3080 233.419   2
   1  -8   4 309.916 293.704   7
   1   8   4 17.2952 235.019   2
  -1  -8  -4 404.825 236.904   6
  -1   8  -5 19607.3 1151.25   3
   1   8   5 17926.9 1137.33   2
  -1   8  -5 17623.8 1185.96   8
  -1  -8  -5 17635.8 994.857   6
   1  -8   5 18443.1 1272.09   7
  -1  -8  -5 17544.8 1112.76   3
   1  -8   5 18219.5 1123.14   2
  -1   8  -5 18815.7 1042.84   6
  -1   8  -6 30120.7 1665.35   8
  -1   8  -6 34005.7 1684.76   3
  -1  -8  -6 31175.0 1446.21   6
  -1   8  -6 34331.7 1533.02   6
   1  -8   6 31345.2 1637.69   2
   1   8   6 31874.0 1650.01   2
  -1  -8  -6 32160.8 1647.42   3
   1  -8   6 36010.1 1859.68   7
  -1  -8  -7 25931.5 1450.68   6
  -1  -8  -7 25145.9 1601.70   3
   1  -8   7 25119.0 1608.52   2
   1  -8   7 27798.8 1740.37   7
   1   8   7 26601.8 1658.52   2
  -1   8  -7 26871.3 1643.95   3
  -1   8  -7 28002.0 1521.59   6
   1  -8   8 28026.5 1877.99   2
  -1  -8  -8 28247.4 1858.37   3
  -1   8  -8 28948.3 1867.73   3
   1  -8   8 34236.5 2029.13   7
   1   8   8 29919.6 1902.65   2
  -1   8  -8 29060.2 1667.84   6
  -1  -8  -8 30327.0 1711.24   6
  -1  -8  -9 11119.6 1284.61   3
  -1   8  -9 11997.7 1192.30   6
   1  -8   9 10533.3 1281.24   2
  -1   8  -9 12429.9 1391.97   3
   1   8   9 10412.9 1257.53   2
   1  -8   9 11181.2 1276.96   7
  -1  -8  -9 11462.2 1150.72   6
  -1  -8 -10 1079.64 472.060   3
  -1  -8 -10 328.018 434.511   6
   1  -8  10 903.818 382.137   7
   1   8  10 265.202 528.588   2
   1  -8  10 417.871 352.822   2
  -1   8 -10-160.174 486.622   3
  -1   8 -10 1235.76 603.561   6
  -1  -8 -11 27619.1 2220.53   3
  -1   8 -11 30534.3 1165.94   4
   1   8  11 29162.0 2303.85   1
  -1  -8 -11 27868.6 2040.04   6
   1  -8  11 32079.1 2435.61   1
   1  -8  11 32672.1 2562.77   2
   1   8  11 29794.0 2360.02   2
  -1   8 -11 29691.8 2109.94   6
  -1   8 -11 30886.5 2382.57   3
  -1  -8 -11 30193.5 1158.84   4
   1  -8  11 30886.1 1293.92  15
   1   8  12-1014.75 642.093   1
   1   8  12-347.923 427.298   2
   1  -8  12-313.396 330.800  15
   1  -8  12-973.694 575.327   1
   1  -8  12-309.628 564.475   2
  -1   8 -12 622.051 499.719   3
  -1   8 -12 17.5287 201.683   4
  -1  -8 -12 252.365 231.594   4
  -1  -8 -12-81.0554 398.560   3
   1  -8  13 3738.54 526.070  15
  -1   8 -13 3574.45 446.588   4
  -1  -8 -13 3975.71 488.908   4
  -1  -8 -13 4205.57 530.300  13
  -1   8 -14 682.374 243.371   4
  -1  -8 -14 975.626 302.214   4
  -1  -8 -14 510.169 310.118  13
  -1  -8 -15 1073.84 319.908  13
  -1   8 -15 1189.31 299.767   4
  -1  -8 -15 1694.32 335.521   4
  -1  -8 -16 1660.14 345.058  13
  -1   8 -16 1989.26 336.882   4
  -1  -8 -16 2049.27 350.245   4
  -1   8 -17 90.1824 195.629   4
  -1  -8 -17 145.424 219.027  13
  -1  -8 -17-62.5924 187.672   4
  -1  -8 -18 130.217 150.590  13
  -1   8 -18 139.946 130.328   4
  -1  -8 -18-7.43877 117.694   4
   1  -9 -18 107.714 181.799  13
   1   9 -18-89.0251 162.579   4
   1  -9 -18-95.0448 158.976   4
   1   9 -17 1496.40 277.815   4
   1  -9 -17 1270.03 305.899  13
   1  -9 -17 1444.49 256.621   4
   1  -9 -16 171.759 181.939   4
   1   9 -16 107.036 207.417   4
   1  -9 -16 584.043 283.009  13
   1  -9 -15 80.5974 195.912   4
   1   9 -15 222.518 205.901   4
   1   9 -14 197.869 216.836   4
   1  -9 -14 506.497 344.014  13
   1  -9 -14 295.081 231.173   4
  -1  -9  14 333.340 288.541  15
   1  -9 -13 2359.60 367.284   4
  -1  -9  13 1876.78 429.717  15
   1  -9 -13 1832.62 377.626  13
   1   9 -13 2150.67 334.615   4
   1  -9 -12 23574.0 1916.02   6
  -1  -9  12 27994.7 1231.72  15
  -1  -9  12 22222.0 998.168   9
   1  -9 -12 25637.1 1221.53  13
  -1   9  12 22469.9 2088.89   2
   1   9 -12 24508.6 1045.89   4
   1  -9 -12 25017.3 1062.94   4
  -1  -9  12 23181.5 2129.16   2
   1   9 -12 22075.7 1824.34   6
   1  -9 -11 4260.32 526.211  13
   1  -9 -11 4305.75 857.404   6
  -1  -9  11 3821.45 759.950   2
   1   9 -11 2552.96 612.508   6
  -1  -9  11 4132.60 504.515  15
  -1   9  11 3317.07 776.565   2
  -1  -9  10 764.322 351.370   7
  -1  -9  10 1378.56 536.966   2
   1   9 -10 667.665 461.423   6
   1  -9 -10 833.272 469.575   6
  -1   9  10 713.636 436.411   2
   1   9  -9 4836.46 765.664   6
  -1  -9   9 3723.26 722.216   7
   1  -9  -9 3993.90 667.864   6
  -1   9   9 3779.64 707.457   2
  -1  -9   9 4726.46 855.399   2
   1  -9  -8 13592.2 1116.52   6
  -1   9   8 13002.2 1226.33   2
   1  -9  -8 13312.4 1195.90   3
  -1  -9   8 15123.6 1372.79   7
   1   9  -8 13146.6 1177.95   3
  -1  -9   8 11554.4 1131.90   2
   1   9  -8 14315.2 1158.13   6
  -1  -9   7 128.964 349.195   2
   1  -9  -7 718.654 375.085   6
   1   9  -7 492.226 357.457   6
  -1  -9   7 412.747 349.181   7
   1   9  -7 84.0975 283.864   3
   1  -9  -7-125.739 274.093   3
  -1   9   7 653.552 413.100   2
  -1  -9   6 10830.8 929.598   2
   1   9  -6 11293.9 868.592   6
  -1   9   6 11007.0 951.233   2
  -1  -9   6 12640.2 1137.93   7
   1  -9  -6 10791.6 898.389   3
   1   9  -6 10302.8 882.835   3
   1  -9  -6 10263.1 793.660   6
  -1   9   5 2775.48 441.063   2
   1   9  -5 3299.13 473.703   3
  -1  -9   5 2926.66 560.562   7
  -1  -9   5 3636.99 549.616   2
   1  -9  -5 2811.52 426.276   6
   1   9  -5 3498.45 477.824   6
   1  -9  -5 3251.43 484.653   3
   1  -9  -4 22952.7 925.971   6
  -1  -9   4 26236.7 1398.63   7
  -1   9   4 25026.3 1058.19   2
  -1  -9   4 23791.1 1060.24   2
   1   9  -4 24178.8 1153.74   8
   1   9  -4 23542.4 960.148   6
  -1  -9   3 5104.39 440.805   2
   1   9  -3 6235.24 462.468   6
   1   9  -3 5071.17 509.827   8
   1  -9  -3 5599.57 398.219   6
   1  -9  -3 5838.74 410.661   7
  -1  -9   3 6174.22 678.606   7
  -1   9   3 6195.65 457.012   2
  -1  -9   2 3201.21 480.700   7
   1   9  -2 3661.55 274.140   6
   1   9  -2 3463.20 364.430   8
   1  -9  -2 3670.83 246.252   6
  -1  -9   2 3363.22 288.647   2
   1  -9  -2 3826.47 405.286   7
  -1   9   2 3449.65 257.319   2
   1  -9  -1 90358.0 1965.96   7
  -1  -9   1 89872.8 2245.62   7
   1   9  -1 84939.7 1379.32   8
  -1   9   1 81649.0 1930.74   8
  -1   9   0 12023.3 745.149   8
   1   9   0 10951.4 438.356   8
   1  -9   0 11429.5 756.778   7
  -1  -9   0 11299.1 768.325   7
   1   9   1 7984.22 320.714   1
  -1   9  -1 7700.83 321.786   3
   1  -9   1 8829.46 715.170   7
  -1  -9  -1 7914.00 297.334   3
   1   9   1 8262.97 470.643   8
   1  -9   1 8179.87 329.455   2
   1  -9   1 7700.00 359.783   1
  -1   9  -1 8542.78 611.239   8
   1   9   1 8250.10 298.528   2
  -1  -9  -1 7931.33 621.466   7
   1  -9   2 34772.2 957.188   2
   1  -9   2 38624.6 1538.57   7
   1   9   2 36617.1 992.466   1
   1  -9   2 38076.3 1043.41   1
  -1  -9  -2 35765.3 933.686   3
   1   9   2 35616.0 947.659   2
  -1   9  -2 36879.1 1316.65   8
  -1   9  -2 35279.5 961.915   3
  -1  -9  -2 34895.0 1170.50   7
  -1   9  -3 3015.11 472.023   8
  -1   9  -3 2848.14 330.521   6
  -1  -9  -3 2818.35 390.039   3
  -1  -9  -3 2986.41 368.799   7
   1  -9   3 2803.39 501.794   7
   1   9   3 2469.38 360.349   2
   1  -9   3 2643.51 393.860   2
  -1   9  -3 2880.46 381.871   3
   1   9   4 78525.5 2030.36   2
  -1  -9  -4 78607.3 2003.99   3
  -1   9  -4 80829.0 2319.34   8
  -1   9  -4 82795.2 1952.37   6
  -1   9  -4 78273.5 2009.38   3
  -1  -9  -4 79038.6 1831.49   6
   1  -9   4 75852.8 2002.60   2
  -1   9  -5 40927.0 1803.61   8
   1   9   5 41143.3 1675.33   2
  -1   9  -5 39710.0 1647.31   3
   1  -9   5 41382.8 1677.65   2
  -1  -9  -5 41367.0 1669.44   3
  -1  -9  -5 37701.6 1435.61   6
   1  -9   5 42833.2 1944.02   7
  -1   9  -5 41271.4 1537.97   6
   1  -9   6 85670.4 2679.44   2
  -1   9  -6 86001.8 2790.64   8
  -1  -9  -6 85649.5 2660.42   3
  -1   9  -6 89283.1 2486.29   6
  -1  -9  -6 82684.7 2362.45   6
   1   9   6 88314.0 2713.79   2
  -1   9  -6 88067.3 2678.67   3
   1  -9   6 94483.7 3072.52   7
  -1   9  -7 15166.9 1130.41   6
  -1  -9  -7 13915.9 1076.23   6
  -1  -9  -7 13967.4 1211.37   3
   1  -9   7 12858.7 1147.33   2
  -1   9  -7 13610.6 1177.77   3
   1  -9   7 16449.5 1420.93   7
   1   9   7 14890.7 1247.60   2
   1  -9   8 23670.5 1768.98   7
  -1   9  -8 23269.5 1672.87   3
  -1  -9  -8 23029.4 1496.38   6
   1  -9   8 20259.5 1599.70   2
  -1   9  -8 24460.5 1555.99   6
   1   9   8 23914.2 1719.49   2
  -1  -9  -8 21699.6 1640.39   3
   1  -9   9 3688.06 742.538   2
   1   9   9 3429.26 775.761   2
  -1   9  -9 3579.71 696.632   6
  -1   9  -9 3635.92 785.456   3
  -1  -9  -9 3624.69 686.904   6
   1  -9   9 4486.03 909.572   7
  -1  -9  -9 3290.63 743.624   3
  -1   9 -10 6476.13 1095.20   3
  -1   9 -10 4612.50 841.061   6
  -1  -9 -10 4338.88 741.167   6
   1   9  10 4760.94 939.041   2
   1  -9  10 4457.98 915.771   7
  -1  -9 -10 4121.48 857.321   3
   1  -9  10 2872.88 744.950   2
   1  -9  11 411.044 577.074   1
  -1   9 -11 1646.64 633.265   3
  -1   9 -11 1291.00 436.599   6
   1  -9  11 1836.09 364.000   9
   1   9  11 1962.67 710.465   1
   1  -9  11 2264.30 433.185  15
  -1  -9 -11 984.870 362.244   3
  -1   9 -11 1995.80 333.103   4
  -1  -9 -11 2982.10 826.855   6
  -1  -9 -11 1949.09 318.171   4
   1   9  11 2398.41 739.167   2
   1  -9  11 1639.61 657.977   2
  -1   9 -12 12406.6 767.759   4
   1  -9  12 10966.6 1438.65   1
   1   9  12 10326.6 1468.88   2
   1   9  12 10359.3 1405.48   1
   1  -9  12 12605.5 898.596  15
   1  -9  12 10591.7 710.189   9
   1  -9  12 10111.9 1446.24   2
  -1  -9 -12 12480.5 777.609   4
  -1   9 -13 743.858 267.512   4
  -1  -9 -13 718.066 264.163   4
   1  -9  13 444.904 264.363  15
  -1  -9 -13 534.818 289.325  13
   1  -9  14 4924.29 551.603  15
  -1  -9 -14 4313.70 473.781   4
  -1  -9 -14 4805.71 576.324  13
  -1   9 -14 4463.84 476.683   4
  -1  -9 -15 4070.72 506.763  13
  -1   9 -15 4288.57 468.003   4
  -1  -9 -15 4160.21 476.338   4
  -1  -9 -16 1488.36 340.522  13
  -1  -9 -16 847.080 242.464   4
  -1   9 -16 1409.35 307.587   4
  -1  -9 -17-13.1186 151.979   4
  -1  -9 -17-11.3652 201.391  13
  -1   9 -17-146.860 176.628   4
  -1  -9 -18-103.664 123.448   4
  -1   9 -18 75.5161 108.479   4
   1 -10 -18 2062.41 234.253   4
  -1  10  18 1895.96 234.033   5
   1 -10 -18 2033.94 299.343  13
   1  10 -18 2228.20 242.102   4
   1 -10 -17 160.188 171.066   4
   1 -10 -17-86.7402 236.149  13
   1  10 -17 239.494 189.738   4
   1 -10 -16 741.826 218.012   4
   1 -10 -16 696.941 261.664  13
   1  10 -16 654.078 190.398   4
   1 -10 -15 13257.5 876.088  13
   1 -10 -15 12976.3 750.451   4
   1  10 -15 13107.9 743.225   4
  -1 -10  15 11358.8 825.456  15
   1  10 -14 25757.3 1065.55   4
   1 -10 -14 24617.2 1057.42   4
   1 -10 -14 26258.2 1249.38  13
  -1 -10  14 26847.4 1305.67  15
  -1 -10  13 465.921 351.337  15
   1 -10 -13 1496.12 334.129   4
  -1 -10  13 1107.20 354.764   9
   1  10 -13 1077.53 286.185   4
   1 -10 -13 1158.29 396.720  13
   1 -10 -12 11436.9 833.319  13
   1 -10 -12 11253.5 1358.08   6
  -1 -10  12 8934.53 656.366   9
  -1 -10  12 12179.8 850.257  15
  -1  10  12 10590.1 1383.78   2
   1  10 -12 10117.2 1261.36   6
  -1 -10  12 10915.8 1505.14   2
   1  10 -12 11470.5 719.922   4
   1 -10 -12 11191.5 708.465   4
  -1 -10  11 10693.3 764.172  15
  -1 -10  11 8815.67 1290.93   2
   1 -10 -11 10643.1 781.044  13
   1  10 -11 10356.0 658.410   4
  -1 -10  11 9789.57 1267.95   7
   1  10 -11 8224.76 1088.91   6
   1 -10 -11 10459.3 1198.51   6
  -1 -10  11 7259.50 583.193   9
  -1  10  11 8585.32 1293.78   2
  -1 -10  10 9404.35 1197.60   2
   1  10 -10 10251.2 1172.56   6
   1 -10 -10 9687.79 1064.08   6
  -1 -10  10 10024.4 1249.07   7
  -1  10  10 10219.3 1289.91   2
  -1 -10   9 13941.4 1409.02   2
   1  10  -9 15025.4 1265.89   6
  -1 -10   9 15441.7 1491.93   7
  -1  10   9 15562.4 1448.76   2
   1 -10  -9 15962.2 1329.67   6
  -1  10   8 2192.90 506.187   2
   1  10  -8 2397.20 498.781   6
  -1 -10   8 2875.71 651.691   7
   1 -10  -8 2114.67 523.593   6
  -1 -10   8 2599.25 663.554   2
   1 -10  -7 1889.39 410.061   6
  -1  10   7 1573.77 489.031   2
   1  10  -7 2076.71 475.305   6
  -1 -10   7 1813.89 535.007   7
  -1 -10   7 2122.59 522.357   2
  -1 -10   6 35026.9 1914.32   7
  -1 -10   6 33542.3 1594.56   2
   1  10  -6 34488.7 1475.38   6
   1 -10  -6 31370.6 1379.70   6
  -1  10   6 34214.0 1613.21   2
  -1 -10   5 42806.2 1963.43   7
   1 -10  -5 37046.3 1327.29   6
  -1  10   5 41257.9 1555.08   2
  -1 -10   5 39403.1 1545.73   2
   1  10  -5 39438.4 1434.26   6
  -1  10   4 31965.2 1184.20   2
   1  10  -4 30399.2 1315.70   8
  -1 -10   4 33361.1 1646.24   7
   1 -10  -4 30253.3 1045.86   6
   1 -10  -4 33337.2 813.709   7
   1  10  -4 32978.8 1122.60   6
  -1 -10   4 32038.9 1208.31   2
   1  10  -3 10120.7 716.000   8
   1 -10  -3 10961.5 591.820   7
  -1 -10   3 12106.6 958.798   7
   1 -10  -3 10638.7 522.242   6
   1  10  -3 11854.7 581.337   6
  -1 -10   3 11832.4 635.500   2
  -1  10   3 11749.5 597.499   2
  -1 -10   2 37250.5 1615.16   7
   1  10  -2 34818.3 1090.44   8
   1  10  -2 35805.6 718.872   6
   1 -10  -2 36120.1 1228.48   7
  -1  10   2 35552.6 707.719   2
   1 -10  -2 34796.2 648.032   6
  -1 -10   2 34063.2 772.610   2
  -1  10   2 38075.2 1344.06   8
   1  10  -1 24360.8 778.829   8
  -1  10   1 23497.9 1113.81   8
   1 -10  -1 25503.8 1130.77   7
  -1 -10   1 24893.2 1266.16   7
  -1  10   0 53608.0 1567.52   8
   1  10   0 47158.5 953.049   8
  -1 -10   0 50875.5 1707.25   7
   1 -10   0 52019.4 1680.06   7
   1 -10   1 3669.28 181.424   2
  -1  10  -1 3771.21 451.698   8
   1 -10   1 3496.77 187.964   1
   1  10   1 4270.69 365.320   8
  -1 -10  -1 4327.02 501.066   7
   1 -10   1 4002.90 536.175   7
   1  10   2 14636.7 642.424   1
  -1 -10  -2 13015.5 561.687   3
  -1  10  -2 12612.7 585.604   3
   1 -10   2 14683.8 666.343   1
   1  10   2 13684.6 562.238   2
  -1 -10  -2 14524.2 805.046   7
   1 -10   2 13288.8 569.373   2
   1 -10   2 15970.7 1054.71   7
  -1  10  -2 14348.8 883.710   8
   1 -10   3 15060.6 792.965   1
  -1 -10  -3 16024.4 810.390   7
   1 -10   3 17583.9 1166.57   7
   1  10   3 15678.5 784.747   1
  -1  10  -3 15610.3 777.518   3
  -1  10  -3 16120.0 1000.64   8
   1 -10   3 14425.2 759.459   2
   1  10   3 14696.4 738.583   2
  -1 -10  -3 15330.5 742.797   3
  -1  10  -4 12718.1 846.689   3
   1 -10   4 12742.9 831.387   2
   1 -10   4 13440.6 1087.60   7
  -1  10  -4 13571.7 804.954   6
  -1  10  -4 12582.5 961.001   8
  -1 -10  -4 12267.8 727.454   6
  -1 -10  -4 12737.0 816.914   3
   1  10   4 12742.3 816.459   2
   1 -10   5 19532.0 1155.45   2
  -1 -10  -5 20494.9 1183.42   3
  -1  10  -5 20210.8 1177.44   3
   1 -10   5 22482.8 1477.22   7
  -1  10  -5 19875.1 1069.14   6
  -1 -10  -5 18919.1 1025.66   6
   1  10   5 19736.9 1166.23   2
  -1  10  -5 20171.9 1304.68   8
  -1 -10  -6 360.381 355.957   6
  -1  10  -6 490.154 306.127   3
  -1 -10  -6 209.513 324.914   3
   1  10   6 279.851 332.791   2
  -1  10  -6 318.896 355.298   8
   1 -10   6 712.179 419.735   7
  -1  10  -6 395.697 314.818   6
   1 -10   6 370.076 343.023   2
   1  10   7 19487.0 1436.07   2
  -1  10  -7 20459.2 1334.06   6
   1 -10   7 20825.9 1619.58   7
  -1  10  -7 18669.4 1372.08   3
  -1 -10  -7 19912.0 1277.10   6
   1 -10   7 18682.2 1406.27   2
  -1 -10  -7 19593.1 1411.22   3
  -1  10  -8 924.421 393.351   6
   1 -10   8 1079.73 507.540   7
  -1  10  -8 530.891 314.391   3
   1  10   8 753.491 433.622   2
  -1 -10  -8 592.945 350.746   6
   1 -10   8 574.639 344.151   2
  -1 -10  -8 778.413 483.488   3
   1 -10   9 5524.64 926.115   2
   1 -10   9 5371.60 935.521   7
   1  10   9 5759.79 994.362   2
  -1 -10  -9 6032.60 981.643   3
  -1 -10  -9 4544.94 754.435   6
  -1  10  -9 5392.32 838.942   6
  -1  10  -9 5181.35 910.002   3
   1  10  10 4433.80 891.860   1
   1 -10  10 4053.38 884.465   2
  -1 -10 -10 5633.78 1027.86   3
   1 -10  10 5309.47 980.750   7
  -1  10 -10 4967.44 880.480   6
   1  10  10 4882.87 943.769   2
   1 -10  10 4541.63 972.254   1
  -1  10 -10 4782.85 867.000   3
  -1 -10 -10 4624.28 779.039   6
  -1 -10 -11 5091.27 979.710   3
  -1  10 -11 4061.53 446.787   4
  -1 -10 -11 4624.27 461.619   4
   1  10  11 3807.43 905.325   1
  -1  10 -11 6191.10 1140.10   3
   1 -10  11 3948.21 919.139   2
   1 -10  11 4319.76 552.801  15
   1 -10  11 4681.47 958.968   1
   1  10  11 3753.84 834.728   2
   1 -10  11 3842.19 477.159   9
  -1  10 -12 5648.17 520.949   4
   1 -10  12 7037.33 701.046  15
   1  10  12 5401.47 1089.96   1
   1 -10  12 5775.66 563.091   9
   1  10  12 4880.30 1040.63   2
   1 -10  12 6482.58 1112.47   1
  -1 -10 -12 5955.05 550.057   4
  -1 -10 -12 6535.03 672.873  13
   1 -10  12 3518.22 938.075   2
   1 -10  13 128.742 277.334   9
  -1 -10 -13 94.0218 237.863   4
  -1 -10 -13 97.0865 246.124  13
   1 -10  13 148.729 249.824  15
  -1  10 -13 286.026 254.386   4
  -1 -10 -14-110.294 210.336   4
  -1 -10 -14 230.106 263.038  13
  -1  10 -14-282.237 269.791   4
   1 -10  14 44.2179 236.789  15
  -1  10 -15 13255.6 743.805   4
  -1 -10 -15 13205.6 875.227  13
  -1 -10 -15 13424.7 737.489   4
  -1 -10 -16 1682.30 294.784   4
  -1  10 -16 1472.13 292.874   4
  -1 -10 -16 1787.27 374.566  13
  -1 -10 -17 279.310 224.321  13
  -1 -10 -17 625.077 204.851   4
  -1  10 -17 279.661 162.182   4
  -1 -10 -18-190.007 167.266  13
   1  11 -18-10.0493 102.095   4
  -1 -11  18-20.6261 111.663   5
   1 -11 -17-33.5489 146.057   4
   1  11 -17 107.609 172.817   4
   1 -11 -17-266.584 218.148  13
   1 -11 -16 247.770 262.730  13
   1  11 -16-182.139 197.127   4
   1 -11 -16-325.323 223.553   4
   1  11 -15 2482.37 340.996   4
  -1 -11  15 1573.73 383.940  15
   1 -11 -15 2342.57 320.623   4
   1 -11 -15 2471.60 428.735  13
   1 -11 -14 1020.72 360.877  13
   1  11 -14 744.213 249.634   4
  -1 -11  14 1003.41 376.771  15
   1 -11 -14 1334.25 311.503   4
   1 -11 -13 6018.20 654.947  13
   1  11 -13 6236.60 529.184   4
  -1 -11  13 6764.48 593.278   9
  -1 -11  13 5811.26 672.819  15
   1 -11 -13 6910.69 578.661   4
  -1 -11  12 21.8365 294.524  15
   1 -11 -12 344.643 263.407  13
   1 -11 -12 792.564 538.292   6
  -1 -11  12 434.651 432.116   2
   1  11 -12 589.535 425.270   6
   1  11 -12 109.294 198.226   4
   1 -11 -12 260.886 204.313   4
  -1  11  12 769.218 565.158   2
  -1 -11  12-442.345 330.731   9
   1 -11 -11-508.783 322.962   6
  -1 -11  11 954.009 674.181   7
  -1  11  11-1446.26 799.326   2
  -1 -11  11 152.627 236.780   9
  -1 -11  11 300.775 298.656  15
   1 -11 -11-11.7209 246.899  13
   1  11 -11-515.613 479.144   6
  -1 -11  11 747.447 373.084   2
  -1  11  10 3476.72 823.873   2
   1 -11 -10 2581.43 590.924   6
  -1 -11  10 1633.02 556.818   7
   1  11 -10 2579.78 590.055   6
  -1 -11  10 3974.25 857.367   2
  -1 -11   9 3874.42 825.670   7
  -1  11   9 3845.65 768.124   2
  -1 -11   9 4245.81 782.482   2
   1 -11  -9 4684.75 767.752   6
   1  11  -9 4765.16 764.995   6
   1 -11  -8 8988.56 919.119   6
  -1 -11   8 8592.51 1097.88   7
  -1  11   8 7851.71 947.864   2
   1  11  -8 8186.75 899.594   6
  -1 -11   8 7449.65 865.937   2
   1 -11  -7 1967.63 462.579   6
  -1 -11   7 2067.88 586.132   7
   1  11  -7 2002.83 468.440   6
  -1  11   7 999.260 322.076   2
  -1 -11   7 1928.19 552.090   2
  -1 -11   6 11814.4 962.854   2
  -1 -11   6 15059.7 1297.81   7
  -1  11   6 13939.8 1025.19   2
   1  11  -6 14183.2 954.300   6
   1 -11  -6 12614.8 889.465   6
   1 -11  -5 14328.1 819.678   6
  -1 -11   5 15865.0 1283.97   7
  -1  11   5 13701.0 900.695   2
  -1 -11   5 14062.8 942.222   2
   1  11  -5 14943.4 883.324   6
  -1  11   4 6424.54 567.360   2
   1 -11  -4 6482.20 417.541   7
  -1 -11   4 6336.66 804.431   7
  -1 -11   4 5718.92 546.986   2
   1  11  -4 6250.23 513.309   6
   1  11  -4 5667.09 612.139   8
   1 -11  -4 6430.06 481.733   6
   1  11  -3 761.975 268.647   8
   1 -11  -3 1035.65 202.742   6
  -1  11   3 1050.31 221.639   2
  -1 -11   3 840.212 366.700   7
   1 -11  -3 895.906 214.370   7
  -1 -11   3 1233.06 301.012   2
   1  11  -3 962.752 214.119   6
   1 -11  -2 23597.7 1063.63   7
  -1 -11   2 24155.8 1367.59   7
  -1  11   2 24820.4 1152.92   8
   1  11  -2 22333.7 922.364   8
  -1  11   1 125539. 2705.53   8
   1 -11  -1 127620. 2639.34   7
   1  11  -1 124234. 1843.27   8
  -1 -11   1 129312. 2971.91   7
   1  11   0 15851.4 578.800   8
  -1 -11   0 16083.1 1027.55   7
   1 -11   0 17550.0 1048.29   7
  -1  11   0 17037.3 928.277   8
   1 -11   1-153.374 303.408   7
  -1  11  -1 243.105 209.626   8
  -1 -11  -1 220.451 225.245   7
   1  11   1 335.777 167.756   8
   1  11   2 8296.10 468.497   1
  -1 -11  -2 8490.97 655.991   7
   1  11   2 7906.17 389.698   2
   1 -11   2 9137.78 852.606   7
   1 -11   2 8648.77 451.983   2
  -1  11  -2 8878.95 449.080   3
   1 -11   2 8217.34 475.469   1
   1  11   2 8344.98 541.122   8
  -1  11  -2 8858.01 717.794   8
  -1 -11  -3 742.117 245.091   7
   1 -11   3 728.376 272.459   1
   1  11   3 746.090 215.009   2
  -1  11  -3 704.213 279.027   8
   1 -11   3 584.904 391.402   7
   1  11   3 436.907 208.038   1
  -1 -11  -3 497.590 220.679   3
   1 -11   3 879.607 243.087   2
  -1  11  -3 786.108 260.458   3
  -1 -11  -4 13054.7 828.862   3
  -1  11  -4 12683.0 995.560   8
   1  11   4 12885.9 800.790   1
   1 -11   4 13257.7 829.789   2
  -1  11  -4 13473.1 851.394   3
   1  11   4 13785.0 850.151   2
   1 -11   4 13798.8 1165.39   7
   1 -11   4 12877.1 844.515   1
   1 -11   5 17777.3 1100.78   2
  -1 -11  -5 18491.6 1100.45   3
  -1  11  -5 17817.3 1240.02   8
   1 -11   5 18212.8 1400.52   7
   1  11   5 18885.4 1131.64   2
  -1 -11  -5 15148.4 896.656   6
  -1  11  -5 18456.1 1106.46   3
  -1  11  -5 18506.7 1036.94   6
  -1  11  -6 213.889 265.958   3
   1  11   6 288.118 312.603   2
  -1 -11  -6-125.828 250.829   6
   1 -11   6 514.096 374.762   7
  -1  11  -6 204.866 248.017   6
   1 -11   6 178.924 258.811   2
  -1  11  -6 284.582 349.286   8
  -1 -11  -6 423.292 389.702   3
   1  11   7 23381.3 1560.59   2
   1 -11   7 25537.8 1816.35   7
  -1  11  -7 23343.0 1530.80   3
  -1 -11  -7 20741.8 1284.83   6
   1 -11   7 21366.1 1459.87   2
  -1  11  -7 21609.1 1347.42   6
  -1 -11  -7 21476.5 1464.37   3
  -1  11  -8 56879.6 2351.31   6
   1 -11   8 59939.9 2970.24   7
  -1 -11  -8 55109.5 2553.53   3
   1  11   8 57355.1 2639.92   2
  -1  11  -8 56292.9 2573.27   3
  -1 -11  -8 54069.8 2255.96   6
   1 -11   8 55172.3 2603.11   2
   1 -11   9-445.859 466.601   1
  -1  11  -9 305.087 331.849   3
   1 -11   9-104.622 376.409   2
   1 -11   9 232.629 395.662   7
   1  11   9-520.591 600.820   2
  -1  11  -9 80.4812 293.846   6
   1  11   9 27.0363 324.206   1
  -1 -11  -9 519.382 441.951   6
  -1 -11  -9-87.0348 420.303   3
   1 -11  10 16428.1 1717.66   7
   1 -11  10 16763.7 1688.76   2
   1 -11  10 17401.0 954.912  15
   1  11  10 17139.1 1643.26   2
  -1 -11 -10 14322.3 1506.71   3
   1 -11  10 16896.6 1684.16   1
   1 -11  10 16617.6 865.009   9
   1  11  10 15012.4 1544.93   1
  -1  11 -10 17886.1 1688.26   3
  -1 -11 -11 1639.15 293.125   4
   1 -11  11 829.667 721.879   1
  -1  11 -11 1059.90 248.344   4
   1  11  11 1326.54 621.076   2
   1 -11  11 863.469 314.507   9
   1 -11  11 1206.15 371.037  15
   1 -11  11 1584.61 578.650   2
   1  11  11 1697.03 647.282   1
   1 -11  11 806.257 442.777   7
   1 -11  12 1956.03 386.836   9
   1 -11  12 3055.76 508.931  15
  -1 -11 -12 2687.63 464.554  13
  -1 -11 -12 1900.55 340.149   4
  -1  11 -12 2247.12 352.756   4
  -1  11 -13 828.907 283.010   4
   1 -11  13 399.619 290.682   9
   1 -11  13 322.157 301.490  15
  -1 -11 -13 888.094 345.895  13
  -1 -11 -13 570.101 242.694   4
  -1  11 -14 536.821 228.034   4
   1 -11  14-219.260 242.623   9
  -1 -11 -14 66.6653 196.113   4
  -1 -11 -14 41.9312 260.246  13
   1 -11  14-223.528 253.760  15
   1 -11  15-311.528 237.736  15
  -1 -11 -15 115.725 281.703  13
  -1 -11 -15 186.190 175.132   4
  -1  11 -15 411.362 206.853   4
  -1  11 -16 119.329 157.693   4
  -1 -11 -16 324.527 194.106   4
  -1 -11 -16 162.549 228.945  13
  -1 -11 -17 3105.47 283.068   4
  -1 -11 -17 3405.92 394.423  13
  -1  11 -17 3005.98 278.403   4
   1 -12 -18 407.782 206.268  13
   1  12 -17 3742.79 310.626   4
   1 -12 -17 3518.54 393.360  13
   1 -12 -16 936.603 223.823   4
   1  12 -16 942.798 234.032   4
   1 -12 -16 258.494 232.282  13
  -1 -12  15 305.574 291.934  15
   1 -12 -15 41.9929 248.676  13
   1 -12 -15-141.531 212.677   4
   1  12 -15 573.037 242.141   4
  -1 -12  14 2352.14 486.904  15
   1 -12 -14 2502.67 360.283   4
   1 -12 -14 3001.71 477.972  13
   1  12 -14 2630.06 336.625   4
   1 -12 -13 8724.03 748.430  13
  -1 -12  13 7810.73 752.678  15
   1  12 -13 9632.07 624.838   4
   1 -12 -13 8870.66 618.326   4
   1 -12 -12 352.970 308.384  13
  -1 -12  12 278.092 307.589  15
  -1 -12  12 187.541 280.685   9
   1  12 -12 214.839 213.141   4
   1 -12 -11 3600.70 493.464  13
   1  12 -11 2002.89 552.285   6
  -1 -12  11 3501.91 485.058   9
  -1 -12  11 3716.43 832.050   2
  -1 -12  11 2949.38 757.561   7
  -1 -12  11 3228.08 480.724  15
  -1 -12  11 2377.21 483.979  10
  -1 -12  10 1004.44 485.886   2
  -1  12  10 83.3922 506.791   2
   1 -12 -10-37.4094 267.619   6
  -1 -12  10-114.137 342.759   7
   1  12 -10-609.764 512.316   6
  -1 -12  10 68.1971 199.893  15
   1 -12 -10 135.671 208.657  13
  -1  12   9 10147.9 1141.79   2
  -1 -12   9 10330.9 1306.23   7
   1  12  -9 8627.76 938.900   6
   1 -12  -9 8780.54 944.257   6
  -1 -12   9 7552.62 979.487   2
  -1 -12   8 1045.75 486.542   7
  -1  12   8 729.331 444.073   2
  -1 -12   8 860.950 337.694   2
   1  12  -8 1837.98 501.602   6
   1 -12  -8 1086.01 355.327   6
  -1  12   7 12334.3 1096.93   2
  -1 -12   7 11546.0 999.273   2
  -1 -12   7 14916.4 1404.62   7
   1 -12  -7 12621.7 965.811   6
   1  12  -7 13615.7 1062.51   6
  -1 -12   6 35507.5 1627.45   2
  -1 -12   6 37461.5 2119.13   7
  -1  12   6 34189.1 1569.42   2
   1 -12  -6 32535.2 1350.93   6
   1  12  -6 33771.8 1440.68   6
   1 -12  -5 87.9813 175.479   6
  -1 -12   5 446.726 353.937   7
  -1 -12   5-33.1776 303.773   2
  -1  12   5 476.455 259.502   2
   1  12  -5 189.041 237.421   6
   1  12  -4 698.747 230.017   6
   1 -12  -4 888.506 223.120   6
  -1  12   4 525.487 162.847   2
  -1 -12   4 917.212 381.326   7
  -1 -12   4 839.179 232.877   2
   1  12  -4 415.065 287.476   8
   1  12  -3 3949.20 474.805   8
  -1  12   3 3482.21 523.930   8
   1 -12  -3 3969.50 419.199   7
  -1 -12   3 4000.85 338.546   2
   1  12  -3 3912.19 315.347   6
  -1 -12   3 4020.43 670.625   7
  -1  12   2 10867.1 855.765   8
  -1 -12   2 11924.6 1018.02   7
   1 -12  -2 11239.8 802.275   7
   1  12  -2 10979.7 679.576   8
   1  12  -1 2268.57 290.711   8
  -1 -12   1 3181.38 592.800   7
  -1  12   1 2746.84 485.801   8
   1 -12  -1 2284.77 445.746   7
   1  12   0 4155.13 332.875   8
  -1  12   0 5070.37 513.448   8
   1 -12   0 4316.81 591.475   7
  -1 -12   0 4566.80 612.799   7
   1 -12   1 19112.9 1199.72   7
  -1 -12  -1 20154.4 1128.46   7
   1  12   1 20002.7 719.751   8
  -1  12  -1 19127.1 995.326   8
  -1 -12  -2 48821.3 1652.46   7
   1  12   2 48298.6 1370.72   8
  -1  12  -2 49594.1 1685.48   8
  -1  12  -3 182343. 3458.52   8
   1 -12   3 187004. 2737.81   1
   1  12   3 192130. 2690.73   1
   1 -12   3 194252. 4113.58   7
  -1  12  -3 181599. 2456.45   3
   1 -12   3 179279. 2475.30   2
  -1 -12  -3 177450. 2935.12   7
  -1 -12  -3 179124. 2372.73   3
   1  12   3 180368. 2380.65   2
   1 -12   4 484.786 303.046   2
  -1 -12  -4 156.297 186.365   3
   1  12   4 418.508 219.513   1
   1 -12   4 134.691 181.460   1
   1  12   4 76.5084 206.571   2
  -1  12  -4 281.250 259.953   3
   1 -12   4 41.2382 275.401   7
  -1  12  -4 509.791 317.444   8
   1  12   5 49001.8 1757.55   1
  -1  12  -5 49470.7 1784.56   3
   1 -12   5 47242.1 1753.55   2
   1  12   5 49014.3 1770.62   2
  -1  12  -5 45316.2 2043.13   8
   1 -12   5 48866.4 1799.84   1
  -1 -12  -5 48507.1 1754.90   3
   1 -12   5 52760.5 2407.01   7
   1 -12   6 74.8998 301.823   7
  -1 -12  -6-449.135 364.677   3
   1  12   6-47.6435 255.186   1
  -1  12  -6 75.0046 276.127   8
   1 -12   6 214.508 328.102   2
   1  12   6 65.4574 332.843   2
  -1  12  -6-270.802 339.986   3
   1 -12   6-75.3212 341.391   1
  -1 -12  -7 4519.19 728.898   3
   1 -12   7 4681.28 886.109   7
   1 -12   7 4226.51 698.001   2
  -1  12  -7 3702.45 596.518   6
  -1  12  -7 4329.07 679.521   3
   1 -12   7 4559.62 710.811   1
   1  12   7 4876.31 745.236   2
   1  12   7 6033.53 834.216   1
   1 -12   8 12213.1 1457.42   7
   1 -12   8 10804.7 1122.47   1
   1 -12   8 12200.4 1228.74   2
   1  12   8 11573.0 1156.84   1
  -1  12  -8 14209.4 1312.15   3
   1  12   8 13922.7 1325.47   2
  -1 -12  -8 12206.1 1213.19   3
  -1  12  -9 100.134 353.126   3
  -1 -12  -9 1832.75 669.953   3
   1 -12   9 980.308 355.864   2
   1 -12   9 502.212 483.976   1
   1 -12   9 1575.27 646.778   7
   1  12   9 1582.71 612.225   2
   1  12   9 2274.17 654.031   1
   1 -12  10 924.518 306.887  15
   1 -12  10 977.762 317.819   9
   1 -12  10 835.657 582.245   7
   1 -12  10 859.391 326.397  10
   1 -12  10 2216.76 615.100   1
   1 -12  10 1442.17 528.498   2
   1  12  10 449.230 369.994   1
   1 -12  11 3545.14 539.013  15
   1 -12  11 2934.28 798.881   7
   1 -12  11 2607.70 439.061   9
  -1 -12 -12 173.258 202.749   4
   1 -12  12 304.412 287.747  15
  -1  12 -12 407.638 214.338   4
  -1 -12 -12 239.742 270.804  13
   1 -12  12 235.837 269.005   9
   1 -12  13 10602.1 859.879  15
  -1 -12 -13 11127.8 855.726  13
  -1  12 -13 10951.8 684.827   4
   1 -12  13 8609.65 680.445   9
  -1 -12 -13 10404.7 688.039   4
  -1 -12 -14 3422.57 410.108   4
  -1  12 -14 2796.33 373.451   4
  -1 -12 -14 2396.54 462.052  13
   1 -12  14 2157.19 404.594  15
  -1  12 -15-124.254 191.171   4
  -1 -12 -15-125.882 299.324  13
   1 -12  15 16.9822 230.111  15
  -1 -12 -15-10.0611 192.713   4
  -1 -12 -16 2064.44 274.217   4
  -1 -12 -16 2245.53 372.047  13
  -1  12 -16 1717.68 263.389   4
  -1 -12 -17 92.0755 207.435  13
   1 -13 -18 1247.90 234.119  13
   1 -13 -17 3550.50 401.717  13
  -1 -13  16 105.463 209.949  15
   1 -13 -16 816.340 296.842  13
   1 -13 -15 6399.77 631.605  13
   1  13 -15 7537.10 528.395   4
  -1 -13  15 5662.58 627.255  15
   1 -13 -14 346.958 273.082  13
  -1 -13  14 298.641 327.480  15
   1  13 -14 41.9211 173.293   4
   1 -13 -13 2961.52 487.577  13
  -1 -13  13 2809.28 485.987  15
   1 -13 -12 1111.04 341.518  13
  -1 -13  12 1443.55 365.762  15
  -1 -13  12 1834.76 427.706   9
   1 -13 -11 254.430 246.679  13
  -1 -13  11-94.8430 274.916  15
  -1 -13  11-286.966 310.388   9
  -1 -13  11-61.0655 477.618   7
  -1 -13  11-8.83700 281.930  10
  -1 -13  10 12897.5 986.078  10
  -1 -13  10 13480.3 791.793   9
   1 -13 -10 15194.3 913.261  13
  -1 -13  10 14796.1 881.410  15
  -1 -13  10 12988.8 1509.13   7
  -1 -13   9 11355.3 1390.70   7
  -1 -13   8 5040.75 744.188   2
   1  13  -8 6149.23 742.806   6
  -1 -13   8 6781.02 1088.90   7
  -1 -13   7 578.987 370.335   7
  -1 -13   7 42.3445 354.943   2
   1  13  -7 255.488 248.564   6
  -1 -13   6 27202.1 1406.41   2
   1  13  -6 27216.4 1269.34   6
  -1 -13   6 28582.5 1939.23   7
  -1 -13   5 7329.49 956.386   7
  -1 -13   4 9436.97 1015.13   7
   1 -13  -3 187.825 168.049   7
   1  13  -3 344.806 241.361   8
  -1 -13   3-138.058 323.866   7
  -1  13   3-29.8074 229.827   8
  -1 -13   2 11571.4 1042.63   7
  -1  13   2 9512.52 778.084   8
   1  13  -2 10868.8 683.046   8
   1 -13  -2 10907.4 817.383   7
  -1 -13   1 28497.5 1548.91   7
   1 -13  -1 28388.2 1391.05   7
  -1  13   1 30662.0 1292.81   8
   1  13  -1 28422.8 941.745   8
   1  13   0 4724.40 367.712   8
  -1  13   0 4901.42 524.298   8
  -1 -13   0 4798.03 671.532   7
   1 -13   0 4920.91 664.430   7
  -1  13  -1 24867.6 1196.56   8
  -1 -13  -1 24015.5 1325.35   7
   1 -13   1 25858.7 1481.21   7
   1  13   1 25135.1 802.024   8
   1 -13   2 18375.7 1304.32   7
  -1 -13  -2 16772.1 1030.09   7
  -1  13  -2 16286.3 990.849   8
   1  13   2 16727.1 807.266   8
  -1  13  -3 18259.0 1130.79   8
   1  13   3 18237.9 908.980   8
   1 -13   3 19408.7 1400.15   7
  -1 -13  -3 19011.5 1024.64   7
  -1  13  -4 4623.00 633.705   8
   1 -13   4 5693.38 812.534   7
   1 -13   5 10640.5 825.659   2
  -1  13  -5 11290.8 1043.80   8
   1 -13   5 8689.85 737.906   1
   1 -13   5 11516.5 1186.61   7
   1 -13   6 2877.54 522.954   2
  -1  13  -6 2761.97 587.504   8
   1 -13   6 4037.86 795.790   7
   1 -13   6 2846.03 518.798   1
  -1  13  -6 4331.84 627.784   3
  -1  13  -7 10251.0 1003.97   3
   1 -13   7 10175.2 1030.88   1
   1 -13   7 12305.2 1405.59   7
   1 -13   7 8659.32 960.102   2
   1 -13   8-90.2063 359.998   7
   1 -13   8-70.9570 391.178   2
   1 -13   9 741.465 405.388   7
   1 -13  10 79.8909 223.469  10
   1 -13  10-12.0411 235.759  15
   1 -13  10-270.424 524.341   7
   1 -13  10 556.800 287.304   9
   1 -13  11 13050.4 909.510  10
   1 -13  11 11615.0 1556.15   7
   1 -13  11 14210.4 990.185  15
  -1 -13 -11 13263.7 944.728  13
   1 -13  11 13528.4 842.018   9
   1 -13  12 8663.57 791.830  15
   1 -13  12 6644.58 627.609   9
  -1 -13 -12 7790.15 718.501  13
  -1 -13 -13 437.011 334.894  13
   1 -13  13 65.0092 282.088   9
   1 -13  13 413.536 295.422  15
  -1  13 -14 298.993 198.421   4
   1 -13  14-190.291 286.601  15
  -1 -13 -14 102.280 270.289  13
  -1 -13 -15 4719.48 535.246  13
   1 -13  15 4377.17 492.378  15
  -1  13 -15 5636.76 431.319   4
  -1 -13 -16 196.754 234.437  13
  -1 -13 -17 1157.58 261.610  13
   1 -14 -17 6859.41 508.901  13
  -1 -14  16 205.463 216.959  15
   1 -14 -16 396.530 259.315  13
   1 -14 -15 10764.1 761.647  13
  -1 -14  15 9037.24 745.751  15
   1 -14 -14 441.043 297.694  13
  -1 -14  14 44.3545 278.314  15
   1 -14 -13 3677.49 511.401  13
  -1 -14  13 3255.96 508.556  15
   1 -14 -12 464.034 269.650  13
  -1 -14  12 364.259 272.244  15
  -1 -14  12 642.666 313.547   9
  -1 -14  11 447.220 268.769  15
  -1 -14  11-209.501 335.405   9
   1 -14 -11 387.020 300.327  13
  -1 -14  11 476.756 291.462  10
  -1 -14  10 3170.45 482.296   9
   1 -14 -10 2931.09 433.207  13
  -1 -14  10 2572.26 449.912  15
  -1 -14  10 4385.87 1004.92   7
  -1 -14  10 3242.15 552.111  10
  -1 -14   9 1840.51 622.171   7
  -1 -14   8 5.61483 370.286   7
  -1 -14   7 8622.04 1177.33   7
  -1 -14   6 49653.1 2616.29   7
  -1 -14   5-315.581 370.508   7
  -1 -14   4 5130.85 804.543   7
  -1  14   4 4339.39 616.375   8
  -1  14   3 4447.79 618.323   8
   1  14  -3 4101.82 526.308   8
  -1 -14   3 5909.56 846.465   7
   1 -14  -3 5020.13 538.510   7
  -1 -14   2 8911.98 971.013   7
   1  14  -2 8625.06 656.655   8
   1 -14  -2 8755.03 777.453   7
  -1  14   2 10582.1 906.445   8
  -1  14   1 69112.1 1975.78   8
   1  14  -1 65127.9 1473.50   8
  -1 -14   1 68006.5 2463.01   7
   1 -14  -1 66865.5 2232.56   7
  -1  14   0 15017.2 909.800   8
  -1 -14   0 13741.9 1073.56   7
   1 -14   0 16645.7 1171.61   7
   1 -14   1 167221. 3882.94   7
  -1  14  -1 157454. 3009.59   8
  -1 -14  -1 158185. 3483.53   7
  -1  14  -2 40918.8 1648.65   8
   1 -14   2 46031.6 2107.91   7
  -1 -14  -2 43532.5 1706.75   7
   1 -14   3 41301.4 2098.01   7
  -1  14  -3 36497.1 1662.29   8
  -1 -14  -3 38914.1 1534.51   7
   1 -14   4 2634.46 606.439   7
  -1  14  -4 2541.25 528.348   8
  -1  14  -5 39280.3 1965.10   8
   1 -14   5 44831.6 2406.14   7
  -1  14  -6 597.546 354.627   8
   1 -14   6 623.568 420.683   7
   1 -14   7 8106.55 1212.37   7
   1 -14   8 343.107 485.715   7
   1 -14   9 638.335 554.395   7
   1 -14   9 665.702 314.789  10
   1 -14   9 719.208 287.060  15
   1 -14   9 577.335 287.250   9
   1 -14  10 1776.49 376.254  15
   1 -14  10 1744.17 710.665   7
   1 -14  10 1819.08 388.431   9
   1 -14  10 1856.85 409.196  10
   1 -14  11 1867.60 425.318  15
   1 -14  11 1391.51 363.708   9
  -1 -14 -11 1688.68 399.946  13
   1 -14  11 1615.42 398.235  10
   1 -14  12 13017.9 853.465   9
   1 -14  12 14040.1 997.244  15
  -1 -14 -12 12415.9 893.056  13
   1 -14  13 188.712 283.256   9
  -1 -14 -13 152.127 262.325  13
   1 -14  13 477.302 355.067  15
  -1 -14 -14 1622.87 365.917  13
   1 -14  14 1644.72 393.894  15
   1 -14  15-58.5420 225.229  15
  -1 -14 -15-218.995 244.775  13
  -1 -14 -16 252.278 215.166  13
  -1 -14 -17 2688.20 317.519  13
   1 -15 -17 14.1601 174.633  13
   1 -15 -16 6.18829 209.375  13
  -1 -15  16-153.888 226.205  15
   1 -15 -15 445.411 267.473  13
  -1 -15  15 415.509 280.447  15
  -1 -15  14 476.710 333.352  15
   1 -15 -14 1027.41 338.994  13
   1 -15 -13-127.667 263.465  13
  -1 -15  13 139.017 304.035  15
   1 -15 -12 1845.82 410.468  13
  -1 -15  12 2590.30 494.119  15
  -1 -15  12 1928.58 414.634   9
   1 -15 -11 15455.6 980.470  13
  -1 -15  11 16410.0 982.025  15
  -1 -15  11 15062.1 1778.77   7
  -1 -15  11 15082.3 1067.69  10
  -1 -15  11 15799.6 907.555   9
  -1 -15  10 102.841 283.301  10
  -1 -15  10 161.279 223.923  15
   1 -15 -10-288.595 280.827  13
  -1 -15  10-242.911 451.833   7
  -1 -15  10 225.151 272.704   9
  -1 -15   9 4336.12 597.002  10
  -1 -15   9 4189.16 490.325  15
  -1 -15   9 5139.19 516.624   9
   1 -15  -9 4687.08 513.437  13
  -1 -15   9 4264.79 943.913   7
  -1 -15   8 1141.10 458.371   7
  -1 -15   7 23823.6 1924.64   7
  -1 -15   6 12322.0 1348.08   7
  -1 -15   5 71477.4 3033.96   7
  -1  15   5 63198.9 2240.49   8
  -1  15   4 5377.58 687.347   8
  -1 -15   4 5001.54 824.178   7
   1 -15  -3 35087.2 1454.70   7
  -1 -15   3 32330.0 1907.55   7
  -1  15   3 29190.7 1525.98   8
   1  15  -3 30756.9 1321.39   8
   1 -15  -2 17712.5 1142.19   7
  -1  15   2 18899.4 1151.80   8
  -1 -15   2 17535.7 1357.29   7
  -1  15   1 94057.0 2361.17   8
  -1 -15   1 89071.4 2983.36   7
   1 -15  -1 94803.7 2804.77   7
   1 -15   0 5672.40 732.419   7
  -1  15   0 5769.21 562.963   8
  -1 -15   0 4839.56 677.741   7
   1 -15   1 3521.93 640.867   7
  -1 -15  -1 3083.12 566.644   7
  -1  15  -1 3688.27 497.031   8
  -1 -15  -2 857.669 356.284   7
   1 -15   2 902.979 408.752   7
  -1  15  -2 936.349 354.645   8
  -1  15  -3 9958.41 922.313   8
   1 -15   3 11297.3 1178.27   7
  -1 -15  -3 10095.5 848.230   7
  -1  15  -4 485.363 301.214   8
   1 -15   4 1495.65 490.877   7
  -1  15  -5 112358. 3372.03   8
   1 -15   5 129734. 4189.57   7
  -1  15  -6 26295.2 1749.18   8
   1 -15   6 31036.8 2159.46   7
   1 -15   7 253.094 377.246   7
   1 -15   8 5296.97 1083.17   7
   1 -15   9 22614.2 2095.91   7
   1 -15   9 18835.3 1088.79  10
   1 -15   9 22439.1 1112.10  15
   1 -15   9 20971.0 996.234   9
   1 -15  10 12178.4 860.644  15
   1 -15  10 11416.4 786.454   9
   1 -15  10 10240.0 813.234  10
  -1 -15 -10 11670.9 843.348  13
   1 -15  11 170.193 331.583  15
   1 -15  11-43.5265 341.740   9
   1 -15  11 390.690 278.412  10
  -1 -15 -11 225.447 265.450  13
   1 -15  12 156.103 295.792   9
   1 -15  12 487.488 356.908  15
  -1 -15 -12 793.415 324.487  13
  -1 -15 -13 3463.11 504.919  13
   1 -15  13 2878.63 486.549  15
   1 -15  13 2473.53 415.471   9
   1 -15  14 742.913 294.784  15
  -1 -15 -14 22.7758 248.422  13
  -1 -15 -15 2275.70 392.432  13
   1 -15  15 2419.58 371.950  15
  -1 -15 -16-0.45200 195.713  13
  -1 -15 -17-59.3158 145.211  13
   1 -16 -17-107.427 184.416  13
   1 -16 -16 424.593 225.317  13
  -1 -16  16 487.638 259.549  15
  -1 -16  15 11200.4 791.253  15
   1 -16 -15 13131.4 778.874  13
  -1 -16  14 4790.80 628.687  15
   1 -16 -14 4289.63 510.671  13
   1 -16 -13 1761.82 360.604  13
  -1 -16  13 2179.48 423.172  15
  -1 -16  12 1541.96 415.425  15
   1 -16 -12 1755.51 389.252  13
  -1 -16  11 13702.8 1040.77  10
  -1 -16  11 15153.1 901.248   9
   1 -16 -11 15534.5 966.631  13
  -1 -16  11 17323.8 1018.88  15
   1 -16 -10 287.247 239.993  13
  -1 -16  10 671.031 314.607   9
  -1 -16  10 152.890 309.043  10
  -1 -16  10 518.532 541.775   7
  -1 -16  10 359.216 303.751  15
  -1 -16   9 14334.6 837.213   9
  -1 -16   9 14817.0 1038.82  10
  -1 -16   9 14599.3 1750.05   7
   1 -16  -9 15100.1 891.774  13
  -1 -16   9 14428.6 892.965  15
  -1 -16   8 1982.30 693.443   7
  -1 -16   7-216.266 441.631   7
  -1 -16   6 1188.88 524.054   7
  -1 -16   5 2947.97 743.480   7
  -1 -16   4 13924.3 1368.75   7
  -1 -16   3 599.117 356.917   7
  -1 -16   2 6129.00 872.080   7
   1 -16  -2 6122.58 713.187   7
  -1  16   2 6653.74 660.770   8
  -1  16   1 52027.2 1761.23   8
  -1 -16   1 53386.1 2349.91   7
   1 -16  -1 52877.5 2171.43   7
   1 -16   0-10.1839 270.592   7
  -1 -16   0 17.8972 265.075   7
  -1  16   0 55.3747 210.623   8
  -1  16  -1 68565.1 2091.31   8
   1 -16   1 72601.4 2751.04   7
  -1 -16  -1 69155.8 2474.41   7
  -1  16  -2 10405.9 899.780   8
  -1 -16  -2 10639.2 944.017   7
   1 -16   2 13102.1 1193.22   7
  -1  16  -3 22045.6 1359.84   8
  -1 -16  -3 24685.6 1331.45   7
   1 -16   4 2998.61 672.480   7
  -1  16  -4 2128.43 529.403   8
   1 -16   5-484.876 486.389   7
  -1  16  -5-9.74320 292.648   8
   1 -16   6 29146.9 2154.13   7
   1 -16   7-97.7020 369.533   7
   1 -16   8 1375.79 381.055  10
   1 -16   8 2265.26 420.655  15
   1 -16   8 1362.16 570.311   7
   1 -16   8 2628.85 401.146   9
   1 -16   9 1592.62 408.758  10
   1 -16   9 2237.59 423.483  15
   1 -16   9 2507.24 425.373   9
   1 -16   9 1579.37 592.692   7
  -1 -16  -9 2335.98 412.734  13
   1 -16  10 4140.18 551.647   9
   1 -16  10 6160.27 1224.86   7
  -1 -16 -10 4726.42 585.633  13
   1 -16  10 3773.58 557.836  10
   1 -16  10 4905.55 619.922  15
  -1 -16 -11-292.553 309.399  13
   1 -16  11 333.869 279.027  10
   1 -16  11-106.323 277.167  15
  -1 -16 -12 424.549 325.872  13
   1 -16  12 77.5332 280.482  15
   1 -16  12 108.096 292.073   9
   1 -16  13 761.930 326.624  15
   1 -16  13 430.355 279.184   9
  -1 -16 -13 808.079 346.586  13
   1 -16  14 358.103 266.650  15
  -1 -16 -14 345.625 274.978  13
   1 -16  15-301.244 216.942  15
  -1 -16 -15-16.8804 210.861  13
  -1 -16 -16-227.528 209.593  13
   1 -17 -17-351.742 198.318  13
  -1 -17  16 3184.21 387.401  15
   1 -17 -16 4568.80 422.989  13
  -1 -17  15 216.710 272.273  15
   1 -17 -15-18.1973 201.857  13
  -1 -17  14 867.102 390.328  15
   1 -17 -14 427.114 287.202  13
  -1 -17  13-168.077 275.466  15
   1 -17 -13 115.905 245.437  13
  -1 -17  12 158.409 295.089  15
   1 -17 -12 325.333 260.105  13
  -1 -17  11 384.655 336.670  10
  -1 -17  11 151.389 252.380  15
  -1 -17  11 471.786 295.400   9
   1 -17 -11 628.651 303.703  13
  -1 -17  10-398.467 584.829   7
  -1 -17  10 25.3275 297.147   9
  -1 -17  10 143.293 311.517  10
   1 -17 -10 329.969 240.634  13
  -1 -17  10 93.4461 242.024  15
  -1 -17   9 2254.97 484.625  10
  -1 -17   9 2113.09 419.965  15
  -1 -17   9 1155.85 508.447   7
   1 -17  -9 1417.46 326.382  13
  -1 -17   9 1584.91 366.311   9
  -1 -17   8 11264.8 782.326  15
  -1 -17   8 12058.7 752.359   9
  -1 -17   8 10671.3 1404.52   7
  -1 -17   8 12391.7 873.669  10
  -1 -17   7 4778.16 977.397   7
  -1 -17   6 102.503 394.682   7
  -1 -17   5 4657.70 848.985   7
  -1 -17   4 690.689 453.328   7
  -1 -17   3 941.676 457.724   7
  -1 -17   2 37676.9 2186.01   7
   1 -17  -2 36440.8 1756.21   7
   1 -17  -1 14601.0 1177.77   7
  -1 -17   1 14391.4 1253.85   7
  -1 -17   0 4806.58 727.165   7
   1 -17   0 4436.97 713.986   7
   1 -17   1 5686.76 841.594   7
  -1  17  -1 5321.33 608.786   8
  -1 -17  -1 5381.32 741.881   7
   1 -17   2-72.9773 303.619   7
  -1  17  -2-250.279 372.991   8
  -1 -17  -2 57.0572 232.172   7
   1 -17   3 731.406 397.598   7
  -1  17  -3-81.0773 257.804   8
  -1  17  -4 1529.25 501.873   8
   1 -17   4 1662.37 562.346   7
  -1  17  -5 17.6410 290.097   8
   1 -17   5 368.682 325.378   7
   1 -17   6 19657.3 1826.02   7
   1 -17   7-656.250 492.664   7
   1 -17   8 2453.03 439.935  10
   1 -17   8 2601.76 423.923  15
  -1 -17  -8 2677.91 391.147  13
   1 -17   8 2432.02 423.947   9
   1 -17   8 2897.81 864.760   7
   1 -17   9 994.442 593.317   7
   1 -17   9 1605.33 407.380  10
  -1 -17  -9 1545.94 375.368  13
   1 -17   9 844.637 309.941  15
   1 -17   9 1553.84 390.024   9
   1 -17  10 2484.97 429.255  15
   1 -17  10 2393.00 475.864   9
  -1 -17 -10 2563.75 448.616  13
   1 -17  10 1551.84 401.999  10
  -1 -17 -11-20.0697 285.460  13
   1 -17  11 118.958 298.288  15
   1 -17  11 37.6349 306.301   9
   1 -17  11 84.7534 240.955  10
   1 -17  12 377.911 303.096  15
  -1 -17 -12 413.496 302.636  13
   1 -17  12-271.716 353.661   9
  -1 -17 -13 299.506 274.610  13
   1 -17  13 583.812 288.939  15
  -1 -17 -14 1126.68 318.551  13
   1 -17  14 1072.79 314.288  15
   1 -17  15 2077.41 330.416  15
  -1 -17 -15 2407.28 367.180  13
  -1 -17 -16 477.424 199.104  13
   1 -18 -16 562.051 216.752  13
   1 -18 -15 308.078 220.820  13
  -1 -18  15 369.894 249.210  15
   1 -18 -14-4.37831 235.078  13
  -1 -18  14 241.366 321.456  15
  -1 -18  13 1988.18 436.494  15
   1 -18 -13 1870.70 379.326  13
  -1 -18  12 1567.44 426.572  15
   1 -18 -12 1089.25 312.292  13
  -1 -18  11 10999.2 807.566   9
  -1 -18  11 10185.2 823.765  15
  -1 -18  11 8820.67 855.239  10
   1 -18 -11 9862.06 777.304  13
  -1 -18  10 1722.30 374.349   9
  -1 -18  10 1103.29 402.873  10
   1 -18 -10 1417.30 357.939  13
  -1 -18  10 1642.81 383.494  15
  -1 -18   9 837.429 329.086   9
  -1 -18   9 1513.32 610.502   7
   1 -18  -9 1072.65 306.469  13
  -1 -18   9 767.704 285.658  15
  -1 -18   9 823.461 334.829  10
  -1 -18   8 105.948 287.875  10
   1 -18  -8-50.3741 206.633  13
  -1 -18   8 328.211 293.644   9
  -1 -18   8-279.309 383.475   7
  -1 -18   8 241.476 279.910  15
  -1 -18   7 10713.9 695.117   9
  -1 -18   7 12046.6 832.897  10
  -1 -18   7 10616.9 1492.75   7
  -1 -18   6 422.230 463.970   7
  -1 -18   5 1615.88 513.577   7
  -1 -18   4 7259.30 1042.85   7
  -1 -18   3 23289.5 1787.17   7
  -1 -18   2 1992.59 590.394   7
   1 -18  -2 1844.65 479.883   7
  -1 -18   1 6508.07 935.720   7
   1 -18  -1 6992.88 879.735   7
   1 -18   0 3903.85 730.391   7
  -1 -18   0 3302.15 613.533   7
   1 -18   1 16661.5 1454.81   7
  -1 -18  -1 15185.9 1305.25   7
  -1 -18  -2 26386.6 1586.67   7
   1 -18   2 27890.9 1912.64   7
   1 -18   3 805.364 442.258   7
   1 -18   4 375.966 420.677   7
   1 -18   5 4761.20 914.170   7
   1 -18   6-74.7188 326.977   7
   1 -18   7 1269.13 316.490  15
   1 -18   7 1564.83 358.032   9
   1 -18   7 1373.09 366.970  10
   1 -18   7 1871.04 735.092   7
   1 -18   8 15748.2 857.846   9
  -1 -18  -8 14843.1 872.406  13
   1 -18   8 13285.6 943.375  10
   1 -18   8 16914.6 1914.44   7
   1 -18   8 15098.7 950.207  15
  -1 -18  -9 2607.18 420.761  13
   1 -18   9 2514.34 474.538  10
   1 -18   9 1009.48 553.199   7
   1 -18   9 2372.48 449.133  15
   1 -18   9 2328.13 403.501   9
  -1 -18 -10 3671.75 522.729  13
   1 -18  10 3154.08 516.416  10
   1 -18  10 4206.05 573.953  15
   1 -18  10 4017.86 524.857   9
  -1 -18 -11 9949.47 777.461  13
   1 -18  11 10087.2 757.527   9
   1 -18  11 10055.4 858.444  15
   1 -18  11 8944.70 791.472  10
  -1 -18 -12 1972.23 379.900  13
   1 -18  12 2388.56 493.559  15
   1 -18  12 2551.39 442.375   9
  -1 -18 -13-94.6293 262.252  13
   1 -18  13-263.393 302.444  15
   1 -18  14 320.071 222.703  15
  -1 -18 -14 197.501 229.158  13
   1 -18  15 1405.01 277.057  15
  -1 -18 -15 1914.08 308.773  13
  -1 -18 -16 43.8736 152.357  13
   1 -19 -16 601.114 195.232  13
  -1 -19  15 67.7932 218.507  15
   1 -19 -15 420.294 218.285  13
  -1 -19  14 4815.57 570.764  15
   1 -19 -14 3867.13 437.800  13
   1 -19 -13 1230.29 316.535  13
  -1 -19  13 1820.38 441.935  15
   1 -19 -12 2153.34 380.802  13
  -1 -19  12 1322.39 408.371  15
  -1 -19  11 708.054 304.494  10
  -1 -19  11 342.696 275.867  15
   1 -19 -11 321.949 226.798  13
  -1 -19  10 43.7681 284.341  15
   1 -19 -10 239.284 275.530  13
  -1 -19  10-122.557 295.143   9
  -1 -19  10 39.1119 297.392  10
  -1 -19   9 102.677 288.596   9
   1 -19  -9 285.373 207.799  13
  -1 -19   9 229.684 327.045  10
  -1 -19   9 352.277 399.005   7
  -1 -19   9 309.928 276.721  15
  -1 -19   8 4829.68 553.623   9
  -1 -19   8 4684.03 587.049  10
  -1 -19   8 5187.05 592.128  15
   1 -19  -8 5028.59 507.635  13
  -1 -19   8 3936.88 891.863   7
  -1 -19   7 1905.34 645.127   7
  -1 -19   7 1004.46 307.077  15
  -1 -19   7 1455.18 393.071  10
  -1 -19   7 1099.30 283.829   9
  -1 -19   6 74.9203 349.219   7
  -1 -19   5 16064.3 1603.37   7
  -1 -19   4 1152.96 519.397   7
  -1 -19   3 1134.55 511.444   7
  -1 -19   2 4892.19 852.218   7
  -1 -19   1 2773.88 632.604   7
   1 -19  -1 2821.32 601.345   7
  -1 -19   0 9080.36 1118.71   7
   1 -19   0 9059.41 1060.51   7
   1 -19   1 2783.18 622.469   7
  -1 -19  -1 3045.70 633.905   7
  -1 -19  -2 538.858 401.151   7
   1 -19   2 600.318 349.252   7
   1 -19   3 2536.94 684.100   7
   1 -19   4 15544.6 1585.44   7
   1 -19   5 5260.96 1001.45   7
   1 -19   6 5640.80 560.315  15
   1 -19   6 5981.94 1092.44   7
   1 -19   6 5249.63 489.922   9
   1 -19   6 5674.99 593.941  10
   1 -19   7 824.380 392.085   7
   1 -19   7 1690.38 419.361  10
   1 -19   7 2193.95 422.504   9
   1 -19   7 1814.16 352.195  15
   1 -19   8 6302.58 589.213   9
   1 -19   8 5754.01 651.989  10
  -1 -19  -8 5629.20 556.672  13
   1 -19   8 6373.49 1276.24   7
   1 -19   8 6228.83 630.285  15
   1 -19   9 1000.51 375.151  15
  -1 -19  -9 668.933 251.943  13
   1 -19   9 939.400 338.381   9
   1 -19   9 857.054 310.885  10
   1 -19  10 403.277 311.638  10
   1 -19  10 524.297 323.966   9
  -1 -19 -10 735.633 302.346  13
   1 -19  10 237.440 273.627  15
   1 -19  11 11244.1 775.913   9
  -1 -19 -11 10650.8 787.259  13
   1 -19  11 12470.3 908.840  15
   1 -19  11 10992.3 854.241  10
  -1 -19 -12 212.550 245.534  13
   1 -19  12-55.7852 293.846  15
   1 -19  12 452.337 335.565   9
   1 -19  13 1189.30 367.284  15
  -1 -19 -13 756.517 285.371  13
   1 -19  14 2607.22 412.802  15
  -1 -19 -14 3299.61 410.665  13
   1 -19  15 580.009 215.570  15
  -1 -19 -15 516.459 181.195  13
  -1 -19 -16-149.527 139.200  13
   1 -20 -16 309.462 168.927  13
   1 -20 -15 1983.32 293.757  13
  -1 -20  15 1846.40 331.001  15
   1 -20 -14 762.347 255.894  13
  -1 -20  14 538.518 307.793  15
   1 -20 -13 365.558 246.725  13
  -1 -20  13 615.821 321.585  15
   1 -20 -12 2947.48 414.309  13
  -1 -20  12 2573.31 464.691  15
  -1 -20  11 2677.35 540.226  10
  -1 -20  11 3576.83 452.330  14
   1 -20 -11 2747.02 428.949  13
  -1 -20  11 3035.19 496.537  15
   1 -20 -10 5819.01 564.504  13
  -1 -20  10 5397.07 708.201  10
  -1 -20  10 5925.87 633.603  15
  -1 -20   9 22469.3 1138.14  15
  -1 -20   9 20586.1 1038.31   9
   1 -20  -9 19284.2 991.809  13
  -1 -20   9 20157.5 1236.83  10
  -1 -20   8 7450.65 686.274  15
  -1 -20   8 9411.00 1460.31   7
  -1 -20   8 8385.98 793.482  10
   1 -20  -8 7239.09 595.294  13
  -1 -20   8 8290.42 692.167   9
  -1 -20   7 1906.54 347.314   9
  -1 -20   7 2604.30 742.110   7
  -1 -20   7 1908.84 344.297  15
  -1 -20   7 2469.82 457.842  10
  -1 -20   6 2169.31 697.196   7
  -1 -20   6 2520.84 419.481  15
  -1 -20   6 2288.13 412.321  10
  -1 -20   6 2339.74 373.142   9
  -1 -20   5 5336.21 971.479   7
  -1 -20   4 394.266 392.784   7
  -1 -20   3 24330.0 1958.07   7
  -1 -20   2 9094.19 1204.34   7
  -1 -20   1 25710.2 1880.13   7
   1 -20  -1 27511.7 1787.77   7
  -1 -20   0 679.152 521.604   7
   1 -20   0 293.117 409.785   7
   1 -20   1 49449.6 2614.81   7
  -1 -20  -1 46937.3 2372.82   7
   1 -20   2 143.689 311.922   7
   1 -20   3 30390.3 2183.00   7
   1 -20   4 1492.30 615.421   7
   1 -20   5 1362.31 331.352  10
   1 -20   5 1203.75 278.021  15
   1 -20   5 2181.22 669.089   7
   1 -20   6 388.384 223.680  15
   1 -20   6 386.774 239.898  10
   1 -20   6 120.294 425.375   7
   1 -20   6-310.870 312.202   9
   1 -20   7 19006.5 953.178   9
   1 -20   7 22045.5 2110.63   7
   1 -20   7 19785.8 1095.91  10
   1 -20   7 20554.2 1069.55  15
   1 -20   8 2962.57 888.448   7
   1 -20   8 3885.92 508.875  15
  -1 -20  -8 4521.21 523.309  13
   1 -20   8 3424.15 542.761  10
   1 -20   8 4009.10 468.489   9
   1 -20   9 997.164 321.927  10
   1 -20   9 1439.70 406.486   9
  -1 -20  -9 1508.19 357.186  13
   1 -20   9 1201.69 363.944  15
   1 -20  10 161.426 284.630  15
  -1 -20 -10 398.213 232.802  13
   1 -20  10 602.494 335.488   9
   1 -20  10 163.538 263.127  10
   1 -20  11 437.717 272.696  15
   1 -20  11 434.529 282.870  10
   1 -20  11 531.261 362.829   9
  -1 -20 -11 319.882 217.751  13
   1 -20  12 5883.80 649.055  15
  -1 -20 -12 5096.62 528.038  13
  -1 -20 -13 143.754 212.074  13
   1 -20  13 125.747 280.806  15
   1 -20  14 2009.26 346.919  15
  -1 -20 -14 2391.32 348.117  13
  -1 -20 -15 747.699 201.058  13
   1 -20  15 986.970 222.841  15
  -1 -21  15 265.620 188.216  15
   1 -21 -15 805.663 215.653  13
  -1 -21  14 705.182 287.103  15
   1 -21 -14 849.532 232.932  13
  -1 -21  13 358.437 265.506  15
   1 -21 -13-73.4796 201.373  13
  -1 -21  12 1103.42 260.609  14
   1 -21 -12 1014.10 302.408  13
  -1 -21  12 1430.54 370.640  15
  -1 -21  11 176.392 198.069  14
  -1 -21  11-56.9603 324.454  10
  -1 -21  11 181.889 285.678  15
   1 -21 -11 280.715 209.641  13
   1 -21 -10 1881.49 365.473  13
  -1 -21  10 2309.33 447.471  15
  -1 -21  10 1623.22 451.463  10
  -1 -21   9 3340.81 512.286  15
  -1 -21   9 2757.70 524.163  10
   1 -21  -9 2492.81 388.876  13
  -1 -21   8 1449.94 423.271  10
  -1 -21   8 1946.85 392.144   9
  -1 -21   8 1447.75 372.350  15
  -1 -21   7 25501.2 1098.11   9
  -1 -21   7 28027.5 2395.92   7
  -1 -21   7 28140.3 1297.41  10
  -1 -21   7 26431.3 1204.96  15
  -1 -21   6 221.435 356.191   7
  -1 -21   6 132.303 287.893   9
  -1 -21   6 93.5828 228.451  10
  -1 -21   6 364.665 237.922  15
  -1 -21   5 12322.8 1541.77   7
  -1 -21   5 11852.1 698.109   9
  -1 -21   5 13034.8 816.650  10
  -1 -21   5 12344.1 770.495  15
  -1 -21   4 6563.05 1100.31   7
  -1 -21   3 1585.94 589.165   7
  -1 -21   2 14631.8 1515.51   7
  -1 -21   1 33283.6 2198.81   7
   1 -21  -1 35281.1 2121.69   7
   1 -21   0 4569.48 872.038   7
  -1 -21   0 4225.10 796.186   7
   1 -21   1 11959.4 1291.32   7
  -1 -21  -1 10760.8 1197.80   7
   1 -21   2 4894.16 887.717   7
   1 -21   3 594.403 313.055   7
   1 -21   4-12.4055 219.200  10
   1 -21   4 407.525 381.455   7
   1 -21   4-203.011 252.662  15
   1 -21   5 31979.3 1152.19   9
   1 -21   5 32513.5 2479.56   7
   1 -21   5 36238.1 1456.43  10
   1 -21   5 33087.7 1292.70  15
   1 -21   6 6523.54 614.284  15
   1 -21   6 5108.64 491.500   9
   1 -21   6 5933.02 1081.58   7
   1 -21   6 6070.42 646.619  10
   1 -21   7 6248.44 589.171   9
   1 -21   7 6900.77 650.421  15
   1 -21   7 5968.89 1131.22   7
   1 -21   7 6323.83 697.490  10
   1 -21   8 5233.20 615.715  10
   1 -21   8 5705.83 622.125  15
   1 -21   8 5963.48 586.917   9
   1 -21   9 6544.62 668.449  15
   1 -21   9 5573.35 654.453  10
   1 -21   9 7236.68 648.390   9
  -1 -21  -9 6580.63 596.371  13
   1 -21  10 5283.29 629.187  15
  -1 -21 -10 4438.66 504.952  13
   1 -21  10 5650.60 572.746   9
   1 -21  10 5031.88 587.983  10
   1 -21  11 3229.78 500.983  10
   1 -21  11 4645.69 599.729  15
  -1 -21 -11 4360.09 499.060  13
   1 -21  11 4241.84 555.058   9
  -1 -21 -12 673.965 262.564  13
   1 -21  12 396.928 313.513  15
   1 -21  13 414.540 296.932  15
  -1 -21 -13 166.608 201.392  13
  -1 -21 -14 390.351 189.628  13
   1 -21  14 289.631 231.910  15
  -1 -21 -15 228.567 159.156  13
   1 -21  15 512.877 185.230  15
  -1 -22  15 1143.24 259.299  15
   1 -22 -15 1316.55 234.510  13
   1 -22 -14 2634.97 325.092  13
  -1 -22  14 3079.69 437.907  15
   1 -22 -13 1682.97 297.160  13
  -1 -22  13 1478.84 368.722  15
   1 -22 -12 755.713 232.859  13
  -1 -22  12 982.757 284.879  14
  -1 -22  12 309.624 257.187  15
  -1 -22  11 3068.57 533.019  10
  -1 -22  11 3397.28 526.597  15
   1 -22 -11 2885.75 395.294  13
  -1 -22  11 3408.83 439.822  14
  -1 -22  10 1042.91 424.730  10
   1 -22 -10 1314.08 316.188  13
  -1 -22  10 847.852 348.873  15
  -1 -22   9 1138.10 376.011  10
  -1 -22   9 992.334 360.337  15
   1 -22  -9 532.168 210.659  13
  -1 -22   8 8094.46 768.155  10
  -1 -22   8 7419.72 671.932  15
  -1 -22   7 1636.69 379.934  10
  -1 -22   7 484.576 595.886   7
  -1 -22   7 1420.43 361.854  15
  -1 -22   6 5642.68 573.583  15
  -1 -22   6 7239.42 1239.74   7
  -1 -22   6 6381.76 595.288  10
  -1 -22   5 3615.25 873.903   7
  -1 -22   5 3972.41 484.982  10
  -1 -22   5 2866.83 424.163  15
  -1 -22   4 167.562 331.655   7
  -1 -22   4 180.415 202.349  15
  -1 -22   4 141.784 211.266  10
  -1 -22   3 349.222 217.032  10
  -1 -22   3 596.293 584.406   7
  -1 -22   2 3233.99 774.980   7
  -1 -22   1 2020.47 572.489   7
  -1 -22   0 1191.59 534.224   7
   1 -22   0 952.573 409.598   7
   1 -22   1 901.425 382.047   7
   1 -22   2 5950.03 585.441  10
   1 -22   2 4617.92 880.675   7
   1 -22   3 384.727 186.525  15
   1 -22   3 852.800 475.741   7
   1 -22   4 247.945 232.965  15
   1 -22   4 112.607 365.454   7
   1 -22   4 367.236 292.506  10
   1 -22   4 10.3797 226.072   9
   1 -22   5 16449.4 985.770  10
   1 -22   5 14045.1 812.770   9
   1 -22   5 13764.1 1632.11   7
   1 -22   5 14888.4 884.178  15
   1 -22   6-374.778 372.111   7
   1 -22   6 23.7563 252.409  10
   1 -22   6 139.034 263.535   9
   1 -22   6 77.8533 242.232  15
   1 -22   7 284.971 277.823  10
   1 -22   7-222.219 286.956  15
   1 -22   7-202.057 284.003   9
   1 -22   8 95.6867 247.866  15
   1 -22   8 102.155 274.359  10
   1 -22   8 197.288 270.954   9
   1 -22   9 26522.0 1255.46  15
   1 -22   9 25250.4 1111.35   9
  -1 -22  -9 23952.5 1058.95  13
   1 -22   9 23049.3 1203.84  10
   1 -22  10 397.910 276.039  15
  -1 -22 -10 203.584 214.819  13
   1 -22  10 0.54333 322.225   9
   1 -22  10 158.029 292.800  10
   1 -22  11 855.082 324.673  10
  -1 -22 -11 961.430 271.712  13
   1 -22  11 1050.40 386.741  15
  -1 -22 -12 640.259 241.253  13
   1 -22  12 922.880 363.656  15
   1 -22  13 1947.16 373.803  15
  -1 -22 -13 1789.36 286.085  13
  -1 -22 -14 744.525 200.721  13
   1 -22  14 1183.72 259.770  15
  -1 -22 -15 396.988 155.414  13
   1 -22  15-182.539 138.101  15
   1 -23 -15 1287.10 184.040  13
  -1 -23  15 1413.40 239.720  15
  -1 -23  14 373.147 236.592  15
   1 -23 -14 295.159 163.975  13
   1 -23 -13 566.415 221.823  13
  -1 -23  13 372.348 291.804  15
  -1 -23  12 3505.66 492.807  15
  -1 -23  12 3854.29 425.023  14
   1 -23 -12 3366.63 392.093  13
  -1 -23  11 1167.94 374.617  10
   1 -23 -11 1564.96 310.404  13
  -1 -23  11 1648.34 406.438  15
  -1 -23  11 1480.66 317.447  14
  -1 -23  10 787.301 306.859  15
   1 -23 -10 566.987 242.017  13
  -1 -23  10 926.321 361.363  10
  -1 -23   9-9.97575 275.955  10
  -1 -23   9 168.817 300.601  15
  -1 -23   8 116.691 241.050  15
  -1 -23   8 598.586 316.400  10
  -1 -23   7 1012.19 341.668  10
  -1 -23   7 1148.21 329.817  15
  -1 -23   6 5953.99 608.858  15
  -1 -23   6 6845.08 684.793  10
  -1 -23   6 8176.25 1323.90   7
  -1 -23   5 7389.41 1326.75   7
  -1 -23   5 7562.12 684.386  10
  -1 -23   5 6322.79 595.250  15
  -1 -23   4 2232.82 635.859   7
  -1 -23   4 2578.27 448.330  10
  -1 -23   4 2937.38 420.822  15
  -1 -23   3 628.080 226.591  10
  -1 -23   3-21.4797 408.585   7
  -1 -23   2 6605.52 562.058  10
  -1 -23   2 5550.14 977.612   7
  -1 -23   1 3013.08 728.580   7
  -1 -23   1 4062.37 476.271  10
   1 -23   0 487.753 382.961   7
  -1 -23   0 1182.85 620.204   7
  -1 -23   0 1473.41 309.780  10
   1 -23   1-92.2910 236.220  10
   1 -23   1-532.681 516.639   7
   1 -23   2 64.1050 191.162  15
   1 -23   2 13.8816 221.936  10
   1 -23   3 2553.67 374.307  15
   1 -23   3 1482.71 576.761   7
   1 -23   3 2574.30 404.749  10
   1 -23   4-237.608 559.565   7
   1 -23   4 209.351 222.997  10
   1 -23   4 442.424 234.561  15
   1 -23   4 6.75246 252.025   9
   1 -23   5 810.470 342.845  15
   1 -23   5-260.956 417.770   7
   1 -23   5 12.4270 284.742  10
   1 -23   5-4.03511 251.787   9
   1 -23   6 1391.20 338.513  15
   1 -23   6 1362.08 332.916  10
   1 -23   6 1021.74 294.552   9
   1 -23   7 5735.26 558.931   9
   1 -23   7 6199.56 649.942  15
   1 -23   7 5972.23 660.749  10
   1 -23   8-182.669 277.445  15
   1 -23   8-67.6784 316.147   9
   1 -23   8-144.755 272.261  10
   1 -23   9 1277.66 346.521   9
   1 -23   9 1028.28 342.721  10
   1 -23   9 606.574 299.807  15
  -1 -23 -10 171.711 186.105  13
   1 -23  10-58.9190 245.647  10
   1 -23  10-352.274 300.094  15
   1 -23  11 2940.56 484.415  15
   1 -23  11 2229.30 419.404  10
   1 -23  11 2828.30 401.918  14
  -1 -23 -11 2660.87 364.338  13
  -1 -23 -12 2590.62 333.928  13
   1 -23  12 3177.30 462.887  15
   1 -23  13 285.876 238.529  15
  -1 -23 -13-142.385 186.244  13
  -1 -23 -14 1774.45 238.636  13
   1 -23  14 2027.16 277.524  15
   1 -24 -14 287.992 141.837  13
  -1 -24  14 43.8246 175.759  15
  -1 -24  13 346.565 243.608  15
   1 -24 -13 75.1278 152.098  13
  -1 -24  12 77.7213 191.002  14
   1 -24 -12 47.7971 153.923  13
  -1 -24  12 134.724 239.639  15
  -1 -24  11 753.901 287.537  15
  -1 -24  11 828.782 222.561  14
   1 -24 -11 831.203 246.437  13
  -1 -24  10 3.55604 268.380  10
  -1 -24  10 262.591 214.787  14
  -1 -24  10 36.3150 285.879  15
  -1 -24   9 24744.6 1197.86  15
  -1 -24   9 25461.3 1326.57  10
  -1 -24   8 9071.86 804.411  10
  -1 -24   8 8713.25 713.741  15
  -1 -24   7 5230.04 611.297  10
  -1 -24   7 4283.10 530.051  15
  -1 -24   6 2842.70 436.360  15
  -1 -24   6 2352.38 469.377  10
  -1 -24   5 37714.0 1341.25  15
  -1 -24   5 41361.1 1495.19  10
  -1 -24   5 35879.7 2704.47   7
  -1 -24   4 1799.74 342.616  10
  -1 -24   4 1257.59 550.288   7
  -1 -24   4 2279.46 353.001  15
  -1 -24   3 6306.70 585.462  10
  -1 -24   3 6460.99 1132.02   7
  -1 -24   2 574.159 220.513  10
  -1 -24   2 1080.01 560.835   7
  -1 -24   1 21866.5 1935.26   7
  -1 -24   1 28567.3 1155.91  10
  -1 -24   0 445.968 242.027  10
   1 -24   1 1258.70 604.171   7
   1 -24   1 1373.60 346.194  10
   1 -24   2 8796.98 694.025  10
   1 -24   2 8443.69 600.249  15
   1 -24   2 8193.85 1197.02   7
   1 -24   3 839.387 247.082  10
   1 -24   3 342.346 200.934  15
   1 -24   3 1051.97 446.891   7
   1 -24   4 375.143 299.468  10
   1 -24   4 151.932 305.147   9
   1 -24   4 741.641 502.510   7
   1 -24   4 641.718 286.289  15
   1 -24   5 3462.58 469.872  15
   1 -24   5 4057.65 518.177  10
   1 -24   5 3729.49 474.848   9
   1 -24   6-64.1758 262.041  10
   1 -24   6 74.5448 236.829  15
   1 -24   6 344.508 298.325   9
   1 -24   7 10135.2 821.979  10
   1 -24   7 9063.56 665.989   9
   1 -24   7 9764.55 755.898  15
   1 -24   8 2711.53 434.229  15
   1 -24   8 3007.32 496.707  10
   1 -24   9 3934.91 543.003  10
   1 -24   9 5291.81 580.532  15
   1 -24  10 472.991 268.039  10
   1 -24  10 361.269 320.768  15
   1 -24  11 4648.57 537.990  10
   1 -24  11 5467.18 487.271  14
   1 -24  11 5806.62 600.522  15
  -1 -24 -11 4688.39 415.941  13
  -1 -24 -12 490.605 183.241  13
   1 -24  12 633.508 274.716  15
   1 -24  13 1898.87 319.936  15
  -1 -24 -13 2084.34 259.067  13
   1 -24  14 287.629 150.726  15
  -1 -25  14 2253.95 291.836  15
  -1 -25  13 402.375 222.098  15
  -1 -25  12 7976.83 533.175  14
  -1 -25  12 7350.08 597.891  15
  -1 -25  11 2181.44 343.845  14
  -1 -25  11 2669.86 438.186  15
  -1 -25  11 1585.39 371.183  10
  -1 -25  10 5275.16 568.185  15
  -1 -25  10 5126.56 525.285  14
  -1 -25  10 3921.98 547.544  10
  -1 -25   9 4159.95 505.341  15
  -1 -25   9 3594.59 551.000  10
  -1 -25   8 1362.29 343.036  15
  -1 -25   8 1862.67 416.808  10
  -1 -25   7 3383.76 489.331  15
  -1 -25   7 4259.40 566.054  10
  -1 -25   6 1072.55 331.454  10
  -1 -25   6 1408.81 331.914  15
  -1 -25   5 910.511 241.238  15
  -1 -25   5 1246.13 375.719  10
  -1 -25   4 1287.02 311.304  10
  -1 -25   4 926.557 282.040  15
  -1 -25   3 4129.83 876.521   7
  -1 -25   3 6445.36 602.052  10
  -1 -25   2 3555.36 912.452   7
  -1 -25   2 3469.43 436.530  10
  -1 -25   1 12293.0 772.351  10
   1 -25   0 15612.8 889.996  10
  -1 -25   0 14994.8 834.505  10
   1 -25   1 820.984 308.495  10
  -1 -25  -1 469.122 191.371  10
   1 -25   2 453.112 265.691  10
   1 -25   2 908.717 410.822   7
   1 -25   2 178.099 245.364  15
   1 -25   3 12306.5 847.098  10
   1 -25   3 10400.9 712.197  15
   1 -25   3 11635.8 1511.80   7
   1 -25   4 8200.78 638.743  15
   1 -25   4 9694.32 756.888  10
   1 -25   5 21158.9 1144.42  10
   1 -25   5 19598.9 1008.56  15
   1 -25   6-228.323 289.300  10
   1 -25   6 66.8140 230.048  15
   1 -25   7 9267.25 731.658  15
   1 -25   7 8320.41 726.009  10
   1 -25   8 8503.59 735.409  10
   1 -25   8 10094.0 758.784  15
   1 -25   9 391.362 254.707  10
   1 -25   9 756.810 324.333  15
   1 -25  10 195.956 212.911  10
   1 -25  10-19.7014 272.102  15
   1 -25  11 3155.84 368.813  14
   1 -25  11 2990.44 441.700  15
   1 -25  12 36.3389 211.575  15
   1 -25  13 557.925 221.854  15
  -1 -26  13 668.439 211.303  15
  -1 -26  12 548.813 263.105  15
  -1 -26  12 441.091 167.561  14
  -1 -26  11 283.974 244.346  15
  -1 -26  11 303.977 210.608  14
  -1 -26  10-203.663 231.578  14
  -1 -26  10 387.110 259.665  15
  -1 -26  10 186.466 280.837  10
  -1 -26   9 1260.77 383.557  10
  -1 -26   9 1546.36 351.573  15
  -1 -26   8 5517.87 557.731  15
  -1 -26   8 7539.41 705.140  10
  -1 -26   7 479.207 329.243  10
  -1 -26   7 122.329 238.003  15
  -1 -26   6 4076.03 473.022  15
  -1 -26   6 5212.67 572.653  10
  -1 -26   5 1004.49 345.977  10
  -1 -26   5 344.333 257.513  15
  -1 -26   4 5101.02 487.894  15
  -1 -26   4 5152.56 535.119  10
  -1 -26   3 1530.44 332.889  10
  -1 -26   2 15802.5 899.330  10
  -1 -26   1 9388.71 674.792  10
   1 -26   0 2323.49 419.770  10
  -1 -26   0 1651.89 318.858  10
   1 -26   1 1726.14 359.723  10
  -1 -26  -1 2596.11 392.658  10
  -1 -26  -2 1130.91 253.869  10
   1 -26   2 1677.23 364.048  10
   1 -26   2 1285.43 274.957  15
   1 -26   3 12975.3 753.720  15
   1 -26   3 13702.0 888.840  10
   1 -26   4 2442.01 386.684  15
   1 -26   4 2610.99 448.488  10
   1 -26   5 1941.21 444.521  10
   1 -26   5 1665.51 337.159  15
   1 -26   6 540.711 285.999  10
   1 -26   6 219.847 236.573  15
   1 -26   7 1593.34 353.420  15
   1 -26   7 1424.51 395.624  10
   1 -26   8 2933.51 441.094  15
   1 -26   8 2105.36 422.431  10
   1 -26   9 429.992 313.520  15
   1 -26   9-193.951 260.489  10
   1 -26  10 45.4131 239.064  10
   1 -26  10-127.707 205.524  14
   1 -26  10 73.7724 251.349  15
   1 -26  11-287.338 223.050  14
   1 -26  11 53.7328 232.446  15
   1 -26  12 8770.63 577.971  15
   1 -26  13-314.052 181.075  15
  -1 -27  13 3389.56 334.703  15
  -1 -27  12 1602.93 281.611  15
  -1 -27  12 1825.88 238.726  14
  -1 -27  11 779.369 231.565  14
  -1 -27  11 707.917 257.759  15
  -1 -27  10 1918.91 365.874  10
  -1 -27  10 2148.13 358.204  15
  -1 -27  10 2186.00 331.460  14
  -1 -27   9 2126.87 433.369  10
  -1 -27   9 2211.39 375.382  15
  -1 -27   9 1978.04 346.921  14
  -1 -27   8 3659.71 460.513  15
  -1 -27   8 3616.12 506.970  10
  -1 -27   7-6.33918 217.430  15
  -1 -27   7-204.576 294.569  10
  -1 -27   6 8.41929 247.701  10
  -1 -27   6 5.73739 216.606  15
  -1 -27   5 3343.20 484.114  10
  -1 -27   5 3258.23 405.153  15
  -1 -27   4 117.630 226.994  10
  -1 -27   4 385.108 227.883  15
  -1 -27   3 5267.53 569.332  10
  -1 -27   2 126.634 209.779  10
  -1 -27   1 32656.2 1238.24  10
   1 -27  -1 32941.2 1281.13  10
  -1 -27   0 4333.38 470.745  10
   1 -27   0 4478.54 519.349  10
  -1 -27  -1 11399.5 728.570  10
   1 -27   1 13394.2 849.129  10
  -1 -27  -2 145.956 218.797  10
   1 -27   2 267.497 249.391  10
   1 -27   2 177.951 198.943  15
   1 -27   3 14794.7 814.678  15
  -1 -27  -3 15333.7 831.269  10
   1 -27   4 10346.6 696.496  15
   1 -27   4 11689.8 816.291  10
   1 -27   5 1009.79 272.530  15
   1 -27   5 919.898 322.787  10
   1 -27   6 1534.77 358.294  15
   1 -27   6 1325.81 344.135  10
   1 -27   7 591.644 321.662  10
   1 -27   7 972.651 324.305  15
   1 -27   8 3262.48 483.327  10
   1 -27   8 4028.21 487.121  15
   1 -27   9 858.134 282.054  15
   1 -27   9 380.684 278.361  10
   1 -27  10 1458.29 285.851  14
   1 -27  10 1240.64 307.696  10
   1 -27  10 1524.08 318.132  15
   1 -27  11 7879.94 569.103  15
   1 -27  11 8074.89 495.375  14
   1 -27  12 287.001 196.591  15
  -1 -28  12 243.710 182.285  15
  -1 -28  12 393.394 154.530  14
  -1 -28  11 2270.23 320.801  15
  -1 -28  11 2705.45 328.467  14
  -1 -28  10 2952.01 407.381  10
  -1 -28  10 3510.74 402.597  15
  -1 -28  10 3702.21 394.798  14
  -1 -28   9 2678.68 424.373  10
  -1 -28   9 3051.86 397.352  15
  -1 -28   9 3092.68 385.230  14
  -1 -28   8 132.110 254.074  10
  -1 -28   8 260.391 232.779  14
  -1 -28   8 128.856 222.706  15
  -1 -28   7 5690.27 530.632  15
  -1 -28   7 5141.77 567.077  10
  -1 -28   6 545.023 283.913  10
  -1 -28   6 143.002 207.627  15
  -1 -28   5 3275.29 401.844  15
  -1 -28   5 3919.03 488.737  10
  -1 -28   4 513.088 243.481  10
  -1 -28   3 7281.50 620.503  10
  -1 -28   2 893.912 285.623  10
   1 -28  -2 713.971 221.281  10
  -1 -28   1 70.3475 184.747  10
   1 -28  -1-42.1198 231.605  10
   1 -28   0 1545.36 353.847  10
  -1 -28   0 915.679 296.588  10
  -1 -28  -1 2465.23 373.084  10
   1 -28   1 2063.82 387.085  10
  -1 -28  -2 92.6005 156.293  10
   1 -28   2 286.385 253.460  10
   1 -28   3 7532.35 558.734  15
  -1 -28  -3 5967.04 527.627  10
   1 -28   3 7015.14 637.983  10
   1 -28   4 1705.93 336.542  15
   1 -28   4 1956.55 402.850  10
   1 -28   5 1618.13 315.166  15
   1 -28   5 1934.06 382.199  10
   1 -28   6 5.18217 213.108  15
   1 -28   6-175.287 264.939  10
   1 -28   7 10238.8 704.071  15
   1 -28   7 9598.58 728.204  10
   1 -28   8 2591.02 425.672  10
   1 -28   8 2838.70 432.761  15
   1 -28   9 611.655 247.904  10
   1 -28   9 905.784 279.515  15
   1 -28  10 643.893 229.821  10
   1 -28  10 354.034 227.745  15
   1 -28  10 179.234 199.268  14
   1 -28  11 104.136 183.440  15
   1 -28  11 239.143 158.506  14
   1 -28  12 51.1491 153.216  15
  -1 -29  12-22.8258 130.076  15
  -1 -29  11 134.339 150.213  14
  -1 -29  11-26.9660 183.526  15
  -1 -29  10 1120.75 230.226  15
  -1 -29  10 1471.56 263.410  14
  -1 -29  10 1018.35 272.166  10
  -1 -29   9 2282.38 370.810  10
  -1 -29   9 2892.20 379.981  14
  -1 -29   9 3044.81 365.709  15
  -1 -29   8 1401.48 295.435  15
  -1 -29   8 1352.89 310.871  14
  -1 -29   8 1772.94 359.966  10
  -1 -29   7 2504.96 333.413  15
  -1 -29   7 2913.58 441.610  10
  -1 -29   6-199.910 288.793  10
  -1 -29   6-398.531 235.617  15
  -1 -29   5 1049.60 256.103  15
  -1 -29   5 1442.52 340.537  10
   1 -29  -5 1112.55 277.973  10
  -1 -29   4 1197.53 313.046  10
   1 -29  -4 803.179 264.698  10
  -1 -29   3 1036.80 303.930  10
   1 -29  -3 1252.25 311.825  10
   1 -29  -2 1958.94 338.820  10
  -1 -29   2 2003.46 339.792  10
   1 -29  -1 1815.55 357.281  10
  -1 -29   1 1657.55 318.882  10
  -1 -29   0 4379.98 463.816  10
   1 -29   0 4272.50 496.690  10
  -1 -29  -1 239.470 179.130  10
   1 -29   1 158.599 229.289  10
   1 -29   2 152.585 226.629  10
  -1 -29  -2 302.287 201.492  10
   1 -29   3 3191.01 446.898  10
   1 -29   3 2533.05 348.072  15
  -1 -29  -3 2712.80 345.033  10
   1 -29   4 4883.23 540.035  10
   1 -29   4 4164.33 428.669  15
   1 -29   5 3810.83 422.810  15
   1 -29   5 4091.72 523.761  10
   1 -29   6 2065.78 397.401  10
   1 -29   6 1858.08 312.355  15
   1 -29   7 1113.12 254.615  15
   1 -29   7 1508.13 331.267  10
   1 -29   8 3325.88 409.652  15
   1 -29   8 3437.09 448.917  10
   1 -29   9-148.051 207.921  10
   1 -29   9 51.0698 173.593  14
   1 -29   9 51.6552 191.628  15
   1 -29  10 243.177 157.346  14
   1 -29  10 451.099 193.535  15
   1 -29  11 98.0921 155.356  15
   1 -29  11 495.705 158.686  14
  -1 -30  11-61.0971 130.814  14
  -1 -30  11-232.989 178.765  11
  -1 -30  11-238.763 154.767  15
  -1 -30  10 141.321 170.432  15
  -1 -30  10 65.4687 161.458  14
  -1 -30   9 4527.93 460.785  10
  -1 -30   9 4146.48 380.288  15
  -1 -30   9 4984.01 428.293  14
  -1 -30   8 1922.90 349.531  10
  -1 -30   8 2341.77 371.758  14
  -1 -30   8 1943.32 290.866  15
  -1 -30   7-19.5259 220.019  10
  -1 -30   7 37.1893 171.440  15
  -1 -30   7 269.088 208.807  14
  -1 -30   6 313.299 243.556  10
  -1 -30   6 645.865 203.320  15
   1 -30  -6-4.92462 146.123  10
   1 -30  -5 12627.7 700.501  10
  -1 -30   5 15772.6 877.541  10
  -1 -30   5 14787.6 786.372  11
  -1 -30   5 13598.2 698.439  15
  -1 -30   4 781.632 254.637  10
   1 -30  -4 870.028 255.434  10
  -1 -30   3 1681.76 338.028  10
   1 -30  -3 1086.69 278.542  10
  -1 -30   2 934.249 261.248  10
   1 -30  -2 1137.80 293.079  10
  -1 -30   1 1484.75 308.581  10
   1 -30  -1 1715.43 329.635  10
   1 -30   0 739.430 282.614  10
  -1 -30   0 507.752 231.164  10
  -1 -30   0 647.642 232.994  14
   1 -30   1 2636.22 390.783  10
  -1 -30  -1 2314.88 347.248  10
  -1 -30  -2 747.931 215.304  10
   1 -30   2 464.475 239.409  10
   1 -30   3 2982.89 451.154  10
   1 -30   3 2442.63 324.053  15
  -1 -30  -3 1921.46 287.061  10
   1 -30   4 3689.45 381.713  15
   1 -30   4 4381.16 511.366  10
   1 -30   5-4.51066 249.602  10
   1 -30   5-22.1250 181.152  15
   1 -30   6-133.689 261.860  10
   1 -30   6 150.215 188.272  15
   1 -30   7 3727.09 467.016  10
   1 -30   7 3651.09 394.643  15
   1 -30   8 2078.69 344.078  10
   1 -30   8 2100.97 331.986  14
   1 -30   8 1889.11 306.214  15
   1 -30   9 1335.75 242.450  14
   1 -30   9 1411.21 276.457  10
   1 -30   9 1196.21 251.173  15
   1 -30  10 46.7538 153.990  15
   1 -30  10 392.575 167.807  14
  -1 -31  10 159.519 159.276  11
  -1 -31  10-97.3086 126.926  15
  -1 -31  10 61.1066 137.069  14
  -1 -31   9 2121.52 292.250  11
  -1 -31   9 2105.28 308.187  10
  -1 -31   9 2452.51 305.223  14
  -1 -31   9 2187.71 274.072  15
  -1 -31   8 9.28942 146.942  15
  -1 -31   8 66.0495 217.263  11
  -1 -31   8 432.261 199.833  14
  -1 -31   8 203.275 194.755  10
  -1 -31   7 5214.92 476.512  14
  -1 -31   7 4781.46 481.542  10
  -1 -31   7 4317.41 416.655  11
  -1 -31   7 4516.16 392.458  15
  -1 -31   6 1170.57 275.551  11
  -1 -31   6 1475.32 253.463  15
  -1 -31   6 1375.79 303.844  14
  -1 -31   6 1261.99 303.917  10
  -1 -31   5 836.140 282.056  11
   1 -31  -5 476.933 208.354  10
  -1 -31   5 711.497 260.025  10
  -1 -31   5 1232.34 302.511  14
  -1 -31   4 4384.89 463.292  10
  -1 -31   4 4244.80 463.375  14
   1 -31  -4 3783.28 385.421  10
   1 -31  -3 4052.34 412.173  10
  -1 -31   3 4935.11 486.024  10
  -1 -31   3 4608.80 466.910  14
   1 -31  -2 216.130 203.102  10
  -1 -31   2-185.460 181.112  14
  -1 -31   2 228.238 209.735  10
  -1 -31   1 5271.09 471.735  14
   1 -31  -1 4620.54 462.183  10
  -1 -31   1 5154.37 472.393  10
  -1 -31   0 47.9038 167.168  10
  -1 -31   0 519.069 209.298  14
   1 -31   0 265.454 198.819  10
   1 -31   1 292.539 214.890  10
  -1 -31  -1 345.967 199.424  10
  -1 -31  -2 47.9130 156.559  10
   1 -31   2 80.3920 213.444  10
   1 -31   3 109.540 194.639  10
   1 -31   4 2687.10 398.951  10
   1 -31   4 2419.30 297.779  15
   1 -31   5 4884.87 479.514  10
   1 -31   5 4304.31 408.800  15
   1 -31   6 98.5968 167.803  15
   1 -31   6 53.8382 199.753  10
   1 -31   7 435.479 189.788  14
   1 -31   7 320.169 207.720  10
   1 -31   7 650.854 205.038  15
   1 -31   8 2232.69 324.385  10
   1 -31   8 2425.19 303.747  15
   1 -31   8 2677.45 333.873  14
   1 -31   9 894.747 199.761  15
   1 -31   9 1011.19 231.068  10
   1 -31   9 818.761 191.779  14
   1 -31  10 27.2032 120.196  11
   1 -31  10 339.713 143.919  15
   1 -31  10 145.198 108.552  14
  -1 -32   9 193.822 117.410  15
  -1 -32   9 257.924 163.142  14
  -1 -32   9 83.0297 156.622  11
  -1 -32   8 5998.93 378.639  15
  -1 -32   8 6338.16 420.272  11
  -1 -32   8 6876.18 464.507  14
  -1 -32   8 6438.72 477.536  10
  -1 -32   7 2307.28 321.365  11
  -1 -32   7 2003.73 252.521  15
  -1 -32   7 2184.23 320.864  14
  -1 -32   7 2618.14 355.287  10
  -1 -32   6 3755.60 370.150  11
  -1 -32   6 3920.17 416.762  10
  -1 -32   6 3363.45 378.622  14
  -1 -32   5 391.354 187.474  14
   1 -32  -5 324.248 155.041  10
  -1 -32   4 2494.51 347.087  14
  -1 -32   4 2638.81 356.504  10
   1 -32  -4 2014.39 290.479  10
  -1 -32   3 456.527 216.911  14
   1 -32  -3 132.556 181.610  10
  -1 -32   3 390.291 202.668  10
  -1 -32   2 4991.00 447.869  10
  -1 -32   2 5349.25 468.591  14
   1 -32  -2 4410.08 431.044  10
  -1 -32   1 2928.70 352.301  10
   1 -32  -1 2550.81 361.959  10
  -1 -32   1 2515.80 323.348  14
  -1 -32   0 2357.81 317.935  10
   1 -32   0 2507.98 353.983  10
  -1 -32  -1 743.051 219.527  10
   1 -32   1 655.558 224.530  10
   1 -32   2 4005.27 436.933  10
  -1 -32  -2 3184.82 340.078  10
   1 -32   3-1.45538 229.606  10
   1 -32   4 604.778 238.641  10
   1 -32   5 932.083 215.903  15
   1 -32   5 899.325 286.339  10
   1 -32   6 1171.26 222.069  15
   1 -32   6 1052.80 281.190  10
   1 -32   6 1124.36 262.660  14
   1 -32   7 108.413 186.648  10
   1 -32   7-132.441 214.678  14
   1 -32   7-96.8168 145.380  15
   1 -32   8 907.189 203.374  11
   1 -32   8 1098.25 202.923  15
   1 -32   8 1151.92 241.369  10
   1 -32   8 1411.69 237.200  14
   1 -32   9 456.248 150.605  14
   1 -32   9 693.986 166.577  15
  -1 -33   8 1959.40 263.257  10
  -1 -33   8 1878.25 229.504  11
  -1 -33   8 2457.66 284.237  14
  -1 -33   7 6660.33 393.260  11
  -1 -33   7 6978.39 480.674  10
  -1 -33   7 7360.05 479.883  14
  -1 -33   6 3172.77 351.270  10
  -1 -33   6 2877.65 332.216  14
  -1 -33   5-24.8026 164.326  14
  -1 -33   5 286.737 209.235  10
  -1 -33   4 66.6062 180.820  10
  -1 -33   4 85.8663 169.993  14
   1 -33  -4 289.130 147.768  10
  -1 -33   3 2227.27 322.368  10
  -1 -33   3 1905.36 285.787  14
   1 -33  -3 2341.49 292.871  10
   1 -33  -2 628.150 208.394  10
  -1 -33   2 645.219 220.956  10
  -1 -33   2 889.301 226.438  14
  -1 -33   1 1326.68 242.257  10
  -1 -33   1 1452.84 268.910  14
   1 -33  -1 1190.40 245.452  10
  -1 -33   0 219.830 158.492  10
   1 -33   0-72.4986 161.939  14
   1 -33   0 443.615 193.871  10
   1 -33   1 218.142 179.616  14
  -1 -33  -1 252.430 148.202  10
   1 -33   1 186.249 191.828  10
   1 -33   2 1483.45 262.895  14
   1 -33   2 2083.86 312.976  10
   1 -33   3 3427.64 366.240  14
   1 -33   3 3434.52 401.723  10
   1 -33   4 3126.72 372.106  10
   1 -33   4 2955.32 361.827  14
   1 -33   5 2978.84 328.287  14
   1 -33   5 3190.16 366.409  10
   1 -33   6 2096.59 248.185  15
   1 -33   6 2014.87 292.229  10
   1 -33   6 2171.52 298.719  14
   1 -33   7 1691.75 255.143  14
   1 -33   7 1758.44 255.650  10
   1 -33   7 1746.74 214.553  15
   1 -33   8 3277.11 255.854  15
   1 -33   8 4424.81 332.637  14
   1 -33   8 4099.48 332.798  10
  -1 -34   7 85.7426 136.662  14
  -1 -34   7 173.592 149.417  10
  -1 -34   6 1140.90 220.642  10
  -1 -34   6 1274.75 219.054  14
  -1 -34   5 511.339 179.881  14
  -1 -34   5 736.370 198.804  10
   1 -34  -4 2402.43 252.706  10
  -1 -34   4 2482.56 302.098  14
  -1 -34   4 2521.16 313.235  10
  -1 -34   3 4690.73 392.396  14
  -1 -34   3 4811.09 390.134  10
   1 -34  -3 4089.45 342.995  10
  -1 -34   2 5772.63 422.944  14
  -1 -34   2 6013.75 425.245  10
   1 -34  -2 5219.75 405.561  10
  -1 -34   1-14.4682 133.543  10
   1 -34  -1 169.653 145.328  10
  -1 -34   1-145.104 170.247  14
   1 -34   0 2446.97 310.113  10
  -1 -34   0 2418.72 278.053  10
   1 -34   1 4547.30 399.225  10
   1 -34   1 4698.31 386.041  14
  -1 -34  -1 4468.30 333.841  10
   1 -34   2 1638.02 276.046  10
   1 -34   2 1575.91 277.338  14
   1 -34   3 3636.30 344.147  14
   1 -34   3 3124.51 347.545  10
   1 -34   4 490.016 178.261  14
   1 -34   4 613.593 214.867  10
   1 -34   5 1787.42 267.634  14
   1 -34   5 1969.04 284.213  10
   1 -34   6 235.963 163.576  10
   1 -34   6-112.816 137.726  14
   1 -34   7 662.734 165.829  10
   1 -34   7 743.283 169.648  14
  -1 -35   6 489.959 149.677  14
  -1 -35   6 456.505 160.439  10
  -1 -35   5 141.366 148.096  10
  -1 -35   5 199.013 137.634  14
  -1 -35   4 33.2238 135.437  10
  -1 -35   4 361.140 168.138  14
   1 -35  -3 588.969 150.350  10
  -1 -35   3 774.199 190.744  10
  -1 -35   3 649.897 174.812  14
  -1 -35   2 431.642 152.254  14
  -1 -35   2 359.525 154.018  10
   1 -35  -2 56.4588 132.392  10
   1 -35  -1 4006.21 336.512  10
  -1 -35   1 3700.15 309.908  10
   1 -35   0 1141.06 206.612  10
  -1 -35   0 1191.54 177.741  10
   1 -35   1 1094.27 202.214  14
   1 -35   1 916.689 205.196  10
   1 -35   2 969.706 205.201  14
   1 -35   2 1135.09 225.245  10
   1 -35   3 785.596 187.021  14
   1 -35   3 850.607 192.772  10
   1 -35   4 278.439 142.425  14
   1 -35   4 436.719 178.479  10
   1 -35   5 150.071 137.889  10
   1 -35   5 118.839 145.202  14
  -1 -36   4 709.958 147.816  10
  -1 -36   4 511.568 137.136  14
  -1 -36   3 4116.46 292.870  14
  -1 -36   3 4075.33 282.344  10
  -1 -36   2 2145.66 224.303  10
   1 -36  -2 2199.77 212.277  10
   1 -36  -1-333.063 143.057  10
  -1 -36   1 278.242 119.222  10
   1 -36   0 1342.47 202.607  10
   1 -36   1 7202.76 404.424  10
   1 -36   2 1994.43 219.785  14
   1 -36   2 2006.00 233.563  10
   1 -36   3 2135.87 241.464  10
   1 -36   3 2232.93 221.555  14
   2   0 -19 192.751 166.804   4
   2   0 -18 1507.34 307.542   4
   2   0 -17-63.7562 224.781   4
   2   0 -16 17340.2 857.972  13
   2   0 -16 18257.9 936.989   4
   2   0 -15 234.275 282.380   4
   2   0 -15-98.2667 205.546  13
   2   0 -14 17960.5 980.705   4
   2   0 -14 17725.1 944.422  13
   2   0 -13 467.565 250.635  13
   2   0 -13-25.2098 209.295   4
  -2   0  13 1205.05 717.923   2
   2   0 -13 306.931 545.534   6
  -2   0  12 585.476 569.775   2
   2   0 -12 181.290 193.695   4
   2   0 -11-369.413 355.689   6
  -2   0  11-306.253 547.970   2
   2   0 -10 5697.75 957.564   3
  -2   0  10 6352.05 1061.66   2
   2   0 -10 6598.71 988.623   6
   2   0  -9 8.38183 333.426   6
   2   0  -9-299.816 389.335   3
  -2   0   9 130.486 438.412   2
  -2   0   8 63928.5 2595.20   2
   2   0  -8 61979.8 2326.67   6
   2   0  -8 63092.9 2532.01   3
  -2   0   7 217.795 397.790   2
   2   0  -7 9.55259 346.703   3
  -2   0   7 179.963 172.153   7
  -2   0   6 110192. 2756.64   2
  -2   0   6 103569. 1839.72   7
   2   0  -6 109048. 2686.12   3
  -2   0   5-44.4974 304.558   2
  -2   0   5-242.473 169.492   7
   2   0  -5 20.6942 265.695   3
  -2   0   4 87.0859 145.011   7
  -2   0   3 112.493 118.616   7
  -2   0   2 331595. 2260.22   7
   2   0  -2 325603. 2960.00   1
   2   0  -1 99.2595 145.019   1
   2   0   0 205766. 2410.23   1
  -2   0   0 201095. 2091.09   8
   2   0   1-8.41801 168.464   1
  -2   0  -1 158.584 152.958   8
  -2   0  -2 341957. 3211.22   8
  -2   0  -2 349299. 3153.54   6
  -2   0  -3 23.4854 259.148   6
  -2   0  -3 174.167 250.573   8
  -2   0  -4 68285.5 1977.55   3
  -2   0  -4 68543.6 1894.62   8
  -2   0  -4 69793.5 1824.82   6
  -2   0  -5-324.583 337.162   6
  -2   0  -5-458.039 328.769   3
   2   0   6 929.555 297.429   7
  -2   0  -6 1053.92 466.875   3
  -2   0  -6 1247.84 451.908   6
  -2   0  -7 116.011 367.379   3
   2   0   7 239.514 220.873   7
   2   0   7-90.6944 406.964   2
  -2   0  -7 276.883 388.012   6
   2   0   8 25806.2 1807.42   2
  -2   0  -8 25593.6 1614.66   6
  -2   0  -8 26380.4 1769.84   3
  -2   0  -9-155.061 414.496   3
   2   0   9-254.926 452.772   2
  -2   0  -9-83.8623 347.030   6
  -2   0 -10 40879.9 2380.69   6
   2   0  10 37408.1 2558.94   2
  -2   0 -10 35767.5 2464.39   3
   2   0  11 286.738 541.620   2
   2   0  11-740.256 622.186   1
  -2   0 -11-46.2809 412.815   3
  -2   0 -11 154.843 225.433   4
  -2   0 -11-284.496 395.746   6
  -2   0 -12 1984.92 384.049   4
   2   0  12 2397.26 883.720   2
  -2   0 -12 2570.35 869.353   3
   2   0  12 1189.76 639.636   1
  -2   0 -13-92.5332 241.486   4
  -2   0 -14 8046.71 707.874   4
  -2   0 -14 7408.98 643.750  13
  -2   0 -15-169.695 248.150   4
  -2   0 -15 78.8159 222.640  13
  -2   0 -16 5993.85 582.322   4
  -2   0 -17 386.158 241.938   4
  -2   0 -18 1337.94 240.676   4
   2  -1 -19 1068.55 198.707   4
   2   1 -19 1265.63 234.313   4
   2   1 -18 1151.75 268.153   4
   2  -1 -18 692.940 233.022   4
   2  -1 -17 933.273 303.939   4
   2   1 -17 371.978 236.443   4
   2  -1 -17 390.765 187.373  13
   2  -1 -16 993.736 313.713   4
   2  -1 -16 1125.02 288.217  13
   2   1 -16 1163.06 326.086   4
   2  -1 -15 2221.22 387.916   4
   2   1 -15 2148.84 381.646   4
   2  -1 -15 2403.98 377.394  13
   2  -1 -14 5645.20 569.722   4
   2  -1 -14 5304.29 547.970  13
   2   1 -14 5828.27 570.093   4
   2   1 -13 1158.84 598.238   6
   2  -1 -13 823.474 536.512   6
   2  -1 -13 1753.07 350.198   4
  -2   1  13 660.326 514.531   2
   2  -1 -13 617.715 241.357  13
  -2  -1  13 1325.65 699.212   2
   2   1 -13 1529.19 330.376   4
  -2   1  12 7240.27 1298.28   2
   2  -1 -12 8127.81 611.724   4
  -2  -1  12 8487.43 1346.75   2
   2  -1 -12 5940.98 1011.10   6
   2   1 -12 7794.33 609.356   4
   2   1 -12 6548.15 1073.05   6
   2  -1 -11 349.416 373.420   6
   2   1 -11-641.071 525.687   6
  -2   1  11 247.708 476.869   2
  -2  -1  11 132.589 431.375   2
   2   1 -10 65612.8 3048.09   3
  -2   1  10 65984.4 3143.05   2
   2  -1 -10 65908.7 2849.14   6
   2  -1 -10 64376.6 3011.94   3
   2   1 -10 65105.8 2804.05   6
  -2  -1  10 62461.9 3050.57   2
  -2   1   9 246.450 464.794   2
   2  -1  -9 483.065 417.917   6
  -2  -1   9-101.738 402.796   2
   2  -1  -9-90.2887 385.533   3
   2   1  -9 35.8464 393.222   6
   2   1  -9 504.390 418.283   3
   2  -1  -8 547.271 454.720   3
  -2   1   8 806.019 483.388   2
   2  -1  -8 757.170 443.370   6
   2   1  -8 1125.20 515.761   3
   2   1  -8 929.870 437.764   6
  -2  -1   8 988.005 502.518   2
  -2  -1   8 1085.49 323.253   7
  -2   1   7 604.311 175.886   7
   2  -1  -7 615.962 410.047   3
   2   1  -7 924.134 430.378   3
  -2   1   7 692.705 402.532   2
  -2  -1   7 891.049 459.800   2
  -2  -1   7 268.801 161.684   7
   2   1  -6 23059.4 1269.93   3
  -2  -1   6 24271.4 976.161   7
  -2   1   6 23102.5 762.459   7
  -2  -1   6 22865.8 1294.05   2
  -2   1   6 23182.7 1279.47   2
   2  -1  -6 24045.2 1290.24   3
  -2   1   5 826.672 337.532   2
  -2  -1   5 949.545 323.258   2
  -2  -1   5 547.047 197.749   7
   2  -1  -5 898.515 325.177   3
  -2   1   5 819.559 169.006   7
   2   1  -5 907.456 318.079   3
  -2   1   4 24840.8 640.895   7
  -2  -1   4 24326.7 836.062   7
  -2   1   3 5214.67 277.798   7
  -2  -1   3 5274.29 364.142   7
   2   1  -2 13097.1 613.090   1
  -2  -1   2 13436.0 517.061   7
   2  -1  -2 13139.2 624.480   1
   2   1  -1 4291.41 315.574   1
   2  -1  -1 4095.56 310.156   1
   2  -1   0 93652.2 1711.95   1
   2   1   0 98000.3 1694.98   1
   2   1   1 2019.27 276.385   1
  -2  -1  -1 1978.89 224.796   8
   2  -1   1 1938.23 276.020   1
  -2  -1  -2 231846. 2550.36   8
  -2   1  -2 235322. 2588.42   6
  -2  -1  -2 236031. 2594.24   6
  -2  -1  -3-56.1595 266.969   6
  -2   1  -3 321.328 276.251   8
  -2  -1  -3 446.227 265.322   8
  -2   1  -3 37.9115 251.781   6
  -2   1  -4 61822.6 1847.21   8
  -2  -1  -4 60508.9 1867.78   3
  -2  -1  -4 61772.3 1723.83   6
  -2   1  -4 60699.8 1878.07   3
  -2   1  -4 62904.1 1737.43   6
  -2   1  -5 2034.20 482.058   3
  -2   1  -5 1518.73 419.336   6
  -2  -1  -5 1384.30 443.928   3
  -2  -1  -5 1415.16 391.281   6
  -2   1  -5 1501.89 451.352   8
  -2   1  -6 11665.0 942.889   6
   2   1   6 10619.3 1019.54   2
  -2   1  -6 10179.3 970.296   3
  -2  -1  -6 12053.5 968.865   6
  -2  -1  -6 11668.0 1042.94   3
   2  -1   6 9797.55 851.694   7
   2  -1   6 10094.5 1023.56   2
   2  -1   7 2567.32 611.830   2
   2   1   7 1729.68 363.079   7
   2  -1   7 2408.49 460.222   7
  -2   1  -7 2914.20 631.918   3
   2   1   7 3201.52 680.776   2
  -2   1  -7 2675.99 529.542   6
  -2  -1  -7 3240.11 591.523   6
  -2  -1  -7 2919.14 602.269   3
   2  -1   8 1248.41 367.850   7
  -2  -1  -8 627.780 478.592   6
   2   1   8-207.735 294.549   7
  -2  -1  -8 69.6536 366.472   3
  -2   1  -8 686.468 475.455   3
   2   1   8 189.635 400.736   2
   2  -1   8 338.149 411.485   2
  -2   1  -8 1228.11 521.523   6
  -2  -1  -9 3320.43 758.408   6
   2   1   9 3525.10 828.536   2
  -2   1  -9 3278.15 770.879   3
  -2  -1  -9 3377.59 794.252   3
  -2   1  -9 2497.59 674.171   6
   2  -1   9 2336.46 704.737   2
  -2  -1 -10 2182.59 710.828   6
   2   1  10 2536.99 794.428   2
  -2   1 -10 1836.41 647.040   3
   2  -1  10 1994.37 676.972   2
  -2   1 -10 3075.67 722.980   6
  -2  -1 -10 2380.73 812.033   3
   2   1  11 2390.94 837.853   1
  -2  -1 -11 2329.42 371.603   4
   2  -1  11 2364.77 769.895   1
  -2   1 -11 2080.86 350.918   4
  -2  -1 -11 2744.37 849.616   3
   2  -1  11 2491.61 849.194   2
   2   1  11 2496.00 859.732   2
  -2  -1 -11 1821.17 668.442   6
  -2   1 -11 1893.86 682.939   6
  -2   1 -11 2491.76 841.921   3
   2   1  12 2409.38 907.489   1
  -2  -1 -12 1920.58 681.819   3
  -2   1 -12 1769.85 358.921   4
  -2  -1 -12 2168.42 398.379   4
   2  -1  12 1625.15 702.866   1
   2  -1  12 2693.31 853.742   2
   2   1  12 2561.21 833.321   2
  -2   1 -12 2178.53 861.287   3
  -2  -1 -13 7440.61 659.551   4
  -2   1 -13 8006.58 685.515   4
  -2   1 -13 9208.11 736.741  13
  -2   1 -14 6944.58 625.349  13
  -2  -1 -14 6625.74 631.213  13
  -2   1 -14 7639.66 694.560   4
  -2  -1 -14 7197.95 647.385   4
  -2   1 -15 3161.44 467.414   4
  -2  -1 -15 2922.53 445.516   4
  -2  -1 -15 2512.56 411.302  13
  -2  -1 -16 909.849 338.679   4
  -2   1 -16 569.321 269.499   4
  -2  -1 -16 562.412 218.449  13
  -2  -1 -17 3039.41 393.210   4
  -2   1 -17 2535.21 380.764   4
  -2  -1 -18 275.863 176.389   4
  -2   1 -18 137.155 143.728   4
   2  -2 -19 2791.41 307.411   4
   2   2 -19 2477.06 295.419   4
   2  -2 -18-108.912 212.361   4
   2   2 -18 194.738 204.807   4
   2  -2 -17 1559.71 326.708   4
   2   2 -17 949.515 267.017   4
   2  -2 -17 1060.40 276.656  13
   2   2 -16 7908.65 638.427   4
   2  -2 -16 8562.80 648.421  13
   2  -2 -16 7947.74 647.548   4
   2  -2 -15 6937.27 617.631  13
   2  -2 -15 7639.29 650.853   4
   2   2 -15 6631.29 609.752   4
   2  -2 -14 6155.39 598.754   4
   2  -2 -14 5838.71 572.877  13
   2   2 -14 6385.44 592.789   4
  -2   2  13 75.3337 484.187   2
  -2  -2  13-69.0574 526.091   2
   2   2 -13 30.2338 432.475   6
   2  -2 -13 1264.45 709.783   6
   2   2 -13 553.098 281.496   4
   2  -2 -13 496.124 266.991   4
   2  -2 -13 658.443 271.954  13
  -2   2  12 591.232 562.451   2
   2  -2 -12 896.932 275.711   4
   2  -2 -12 1702.38 591.552   6
   2   2 -12 892.228 272.085   4
  -2  -2  12 1804.22 674.475   2
   2   2 -12 1347.08 532.515   6
  -2  -2  11 17003.9 1743.85   2
   2   2 -11 13798.0 1396.20   6
  -2   2  11 16259.9 1738.60   2
   2  -2 -11 13824.9 1397.38   6
   2  -2 -10 13732.0 1331.11   6
  -2   2  10 13805.7 1442.14   2
   2   2 -10 11955.8 1323.23   3
   2   2 -10 11387.1 1192.75   6
  -2  -2  10 13916.9 1486.20   2
   2  -2 -10 12705.2 1385.22   3
   2  -2  -9 30385.0 1791.09   6
  -2   2   9 31598.5 2003.54   2
   2  -2  -9 30077.6 1921.81   3
   2   2  -9 28395.0 1708.90   6
  -2  -2   9 30090.4 1960.45   2
   2   2  -9 30488.2 1930.86   3
  -2  -2   8 1740.76 365.892   7
   2  -2  -8 1174.62 462.544   3
  -2   2   8 2519.47 648.657   2
   2   2  -8 1766.47 516.562   6
   2  -2  -8 1859.68 512.494   6
  -2  -2   8 1667.17 496.653   2
   2   2  -8 1238.66 542.104   3
  -2  -2   7 1607.62 513.912   2
  -2  -2   7 1151.04 286.039   7
   2  -2  -7 1668.77 454.466   6
   2   2  -7 1484.44 503.440   3
  -2   2   7 1166.93 460.862   2
   2   2  -7 2156.17 502.159   6
   2  -2  -7 1839.88 474.107   3
   2  -2  -6 443.156 326.182   3
  -2   2   6-91.5552 96.4406   7
   2   2  -6 321.747 362.936   3
  -2  -2   6 383.591 228.440   7
  -2  -2   6-58.8303 320.267   2
  -2   2   6 298.794 339.721   2
  -2  -2   5 1996.50 450.028   2
   2  -2  -5 1958.75 407.855   3
  -2   2   5 1684.83 414.361   2
   2   2  -5 1590.25 405.509   3
  -2   2   5 1880.52 165.003   7
  -2  -2   5 1215.77 285.655   7
  -2   2   4 288454. 1667.13   7
   2   2  -4 286401. 3496.09   3
  -2   2   4 285381. 3549.44   2
  -2  -2   4 286829. 3596.56   2
   2  -2  -4 287487. 3498.36   3
  -2  -2   4 287652. 3093.19   7
  -2   2   3 13859.1 741.660   2
  -2  -2   3 13955.6 654.978   7
  -2  -2   3 14888.1 770.201   2
  -2   2   2 24806.8 801.734   2
   2  -2  -2 24179.4 830.891   1
   2   2  -2 25671.0 843.848   1
  -2  -2   2 25764.7 798.101   7
  -2  -2   2 25727.4 831.524   2
   2   2  -1 7640.41 406.747   1
  -2  -2   1 7994.72 412.685   2
  -2   2   1 7351.52 398.230   2
   2  -2  -1 7165.21 398.204   1
   2  -2   0 7956.47 538.016   1
   2   2   0 8724.95 524.750   1
  -2  -2  -1 17061.4 541.975   8
   2  -2   1 16733.7 696.060   1
   2   2   1 16395.4 687.567   1
  -2  -2  -1 14904.8 674.325   3
  -2  -2  -2 261533. 2636.89   8
  -2   2  -2 273777. 2789.58   6
  -2  -2  -2 270777. 2792.08   6
  -2   2  -2 260413. 2987.24   3
  -2  -2  -2 260284. 2988.98   3
  -2  -2  -3 5621.29 524.698   8
  -2  -2  -3 6313.05 593.774   3
  -2   2  -3 6385.16 592.656   3
  -2  -2  -3 5995.61 527.188   6
  -2   2  -3 6065.61 531.965   6
  -2   2  -4-136.602 309.998   6
  -2  -2  -4 310.723 288.861   3
  -2   2  -4-47.2973 272.359   8
  -2   2  -4 181.827 278.247   3
  -2  -2  -4 174.308 257.120   6
  -2   2  -5 7111.68 794.252   3
  -2  -2  -5 7377.82 705.958   6
  -2   2  -5 7611.90 783.947   8
   2  -2   5 6494.72 662.818   7
  -2   2  -5 7623.95 711.468   6
  -2  -2  -5 7311.69 806.766   3
  -2   2  -6 14504.1 1167.79   3
   2  -2   6 14731.4 1197.85   2
   2  -2   6 14457.9 1035.17   7
  -2  -2  -6 15412.9 1092.90   6
  -2  -2  -6 14410.5 1146.27   3
   2   2   6 13579.0 1122.70   2
  -2   2  -6 15111.8 1062.30   6
  -2   2  -7 1949.52 588.541   3
   2  -2   7 1281.69 538.642   2
  -2  -2  -7 1446.36 460.224   6
  -2   2  -7 1281.69 427.226   6
  -2  -2  -7 1710.73 557.174   3
   2  -2   7 1160.98 375.177   7
   2   2   7 1140.07 303.650   7
   2   2   7 1883.27 577.878   2
  -2   2  -8 3897.82 669.267   6
   2  -2   8 3568.36 741.581   2
  -2  -2  -8 3582.29 713.720   3
  -2   2  -8 5434.14 904.639   3
   2  -2   8 3139.94 551.720   7
  -2  -2  -8 4125.26 724.122   6
   2   2   8 4966.50 902.101   2
   2   2   9 5797.27 992.418   2
  -2   2  -9 4242.55 848.333   3
  -2  -2  -9 4415.79 822.689   3
  -2  -2  -9 4703.92 777.212   6
  -2   2  -9 5549.66 855.827   6
   2  -2   9 3652.54 647.996   7
   2  -2   9 4428.54 915.390   2
   2  -2  10 1879.03 732.820   2
  -2  -2 -10 1348.27 488.466   3
  -2   2 -10 1151.41 488.760   3
  -2  -2 -10 683.375 393.006   6
  -2   2 -10 1643.43 530.187   6
   2   2  10 1745.86 695.645   2
  -2   2 -11 11049.3 1368.07   6
   2   2  11 11789.4 1542.01   2
  -2   2 -11 10920.7 1480.96   3
  -2   2 -11 12148.9 756.666   4
   2  -2  11 11329.1 1512.69   2
  -2  -2 -11 10437.4 1410.87   3
   2  -2  11 11255.2 1491.57   1
  -2  -2 -11 12495.3 1418.14   6
   2   2  11 10921.3 1469.22   1
  -2  -2 -11 11705.3 747.698   4
  -2   2 -12 8604.32 667.839   4
  -2   2 -12 7942.47 1305.99   3
   2   2  12 11860.4 1674.04   1
  -2  -2 -12 10333.3 1557.61   3
   2  -2  12 10573.3 1556.40   2
   2  -2  12 9163.48 1443.87   1
  -2  -2 -12 8767.56 672.586   4
   2   2  12 7847.24 1282.95   2
  -2   2 -13 5204.35 555.268   4
  -2  -2 -13 4599.80 503.364   4
  -2  -2 -14 1998.22 368.714  13
  -2  -2 -14 1310.51 360.084   4
  -2   2 -14 1377.44 353.075   4
  -2   2 -15 1445.94 328.963   4
  -2  -2 -15 1512.08 339.000  13
  -2  -2 -15 1015.13 335.537   4
  -2  -2 -16 3368.17 405.816  13
  -2   2 -16 4589.02 521.727   4
  -2  -2 -16 3773.70 489.837   4
  -2  -2 -17 42.0106 165.706  13
  -2  -2 -17-124.749 218.243   4
  -2   2 -17 90.1715 213.626   4
  -2  -2 -18 271.484 155.497   4
  -2   2 -18 242.868 160.161   4
   2  -3 -19 704.027 214.958   4
   2   3 -19 86.8899 157.417   4
   2   3 -18 4274.83 409.535   4
   2  -3 -18 4630.66 410.810  13
   2  -3 -18 3688.45 391.350   4
   2   3 -17 175.250 250.245   4
   2  -3 -17 49.6130 233.185   4
   2   3 -16 2945.26 408.915   4
   2  -3 -16 3341.43 447.706   4
   2  -3 -16 3242.89 431.198  13
   2  -3 -15 2085.40 397.679   4
   2   3 -15 2202.64 392.202   4
   2  -3 -15 2141.30 404.162  13
   2   3 -14 1289.59 341.744   4
   2  -3 -14 1397.22 337.549  13
   2  -3 -14 2054.58 389.049   4
   2  -3 -13 24887.3 1150.38  13
   2   3 -13 25410.7 1119.35   4
   2   3 -13 23414.2 2018.43   6
  -2   3  13 21668.5 2180.24   2
   2  -3 -13 22523.7 2014.28   6
  -2  -3  13 24118.0 1159.45  15
  -2  -3  13 22231.6 2221.58   2
   2  -3 -13 24663.2 1108.00   4
  -2   3  12-196.989 479.906   2
   2   3 -12 62.0640 190.297   4
  -2  -3  12-210.256 473.957   2
   2  -3 -12-240.858 442.500   6
   2  -3 -12-20.4656 203.028   4
   2   3 -12-379.020 511.429   6
  -2   3  11 3180.11 774.698   2
   2   3 -11 3259.22 723.007   6
  -2  -3  11 3660.17 897.249   2
   2  -3 -11 4183.48 843.518   6
  -2  -3  10 13266.8 1414.63   2
   2   3 -10 12592.1 1287.35   6
  -2   3  10 12458.7 1363.99   2
   2  -3 -10 13479.6 1318.96   6
   2  -3  -9 7674.33 960.597   6
   2   3  -9 8606.32 1080.72   3
   2   3  -9 8330.51 982.626   6
  -2  -3   9 7893.76 798.848   7
   2  -3  -9 8001.66 1043.58   3
  -2   3   9 8979.34 1111.43   2
  -2  -3   9 9974.45 1176.88   2
   2  -3  -8 12347.5 1132.19   3
  -2  -3   8 11717.7 1118.18   2
  -2   3   8 12342.0 1162.04   2
   2  -3  -8 12581.3 1081.42   6
   2   3  -8 13213.2 1211.44   3
  -2  -3   8 12622.4 936.188   7
   2   3  -8 12794.1 1076.55   6
  -2  -3   7 2253.70 412.029   7
   2  -3  -7 2517.03 600.932   3
   2   3  -7 2452.86 504.120   6
   2   3  -7 2441.68 545.138   3
  -2  -3   7 2384.11 546.729   2
  -2   3   7 2237.03 549.869   2
   2  -3  -7 2137.54 524.411   6
  -2  -3   6 38923.0 1670.90   2
  -2  -3   6 34360.0 1344.31   7
   2  -3  -6 37763.5 1616.48   3
  -2   3   6 39234.5 1682.54   2
   2   3  -6 39859.3 1663.29   3
  -2  -3   5 668.731 346.552   2
  -2   3   5 404.510 320.724   2
   2  -3  -5 6.28701 274.451   3
  -2  -3   5 132.076 220.662   7
   2   3  -5 383.696 282.950   3
  -2   3   4 8867.41 687.723   2
  -2  -3   4 8842.41 691.412   2
   2  -3  -4 8500.26 647.359   3
  -2  -3   4 7889.62 605.438   7
   2   3  -4 9231.34 661.185   3
  -2  -3   3 1536.89 331.604   2
  -2  -3   3 939.849 250.688   7
  -2   3   3 1432.55 295.683   2
   2   3  -2 298192. 2837.40   1
   2  -3  -2 289807. 2850.47   1
  -2   3   2 293749. 2696.18   2
   2   3  -1 4086.06 309.053   1
  -2  -3   1 4289.77 320.684   2
  -2   3   1 3960.31 306.204   2
   2  -3  -1 4104.78 321.528   1
   2  -3   0 97629.0 1665.30   1
   2   3   0 98909.0 1633.06   1
  -2  -3  -1 1291.19 245.508   3
  -2  -3  -1 1194.93 166.618   8
   2  -3   1 1140.80 241.692   1
   2   3   1 1225.64 251.744   1
  -2   3  -1 1164.50 242.773   3
  -2  -3  -2 110468. 1944.21   3
  -2  -3  -2 106630. 1761.92   6
   2   3   2 109398. 1949.14   1
  -2   3  -2 106484. 1906.30   3
  -2   3  -2 108282. 1776.85   6
   2  -3   2 109042. 1956.04   1
  -2  -3  -3 22964.6 1068.26   3
  -2   3  -3 24567.6 995.797   6
  -2   3  -3 22793.4 1062.18   3
  -2  -3  -3 23415.2 975.024   6
  -2   3  -4 25828.7 1237.11   8
  -2  -3  -4 25372.1 1122.09   6
  -2  -3  -4 24599.0 1220.17   3
  -2   3  -4 24027.3 1196.24   3
  -2   3  -4 25957.7 1123.54   6
  -2   3  -5 1387.69 409.165   3
  -2  -3  -5 1574.26 417.784   6
  -2   3  -5 1416.07 389.177   6
   2  -3   5 1816.07 425.822   7
  -2  -3  -5 1093.73 400.199   3
  -2   3  -5 1586.54 405.940   8
  -2   3  -6 22724.1 1283.87   6
   2   3   6 20354.9 1387.17   2
  -2  -3  -6 22993.2 1292.04   6
  -2  -3  -6 23225.7 1448.05   3
   2  -3   6 21816.9 1420.14   2
  -2   3  -6 21118.2 1395.54   3
   2  -3   6 22096.8 1296.86   7
   2  -3   7 4320.48 658.686   7
  -2  -3  -7 4512.61 732.580   3
  -2   3  -7 5666.79 744.682   6
  -2  -3  -7 5014.14 685.770   6
   2  -3   7 5030.08 791.291   2
   2   3   7 3727.73 444.175   7
  -2   3  -7 5807.67 843.248   3
   2   3   7 5113.48 811.035   2
   2  -3   8 1683.45 600.656   2
  -2   3  -8 2551.01 613.064   6
  -2   3  -8 3355.99 772.422   3
  -2  -3  -8 2542.88 636.204   6
  -2  -3  -8 1947.60 591.039   3
   2  -3   8 1764.35 495.681   7
   2   3   8 2255.40 669.604   2
  -2   3  -9 3805.58 756.569   6
  -2  -3  -9 3113.00 739.469   3
   2  -3   9 2682.08 556.259   7
  -2  -3  -9 3463.33 719.424   6
   2  -3   9 3459.43 812.577   2
   2   3   9 3919.35 829.041   2
  -2   3  -9 3856.28 843.378   3
   2  -3  10 67.2741 527.418   2
  -2  -3 -10 391.598 395.611   3
   2   3  10 312.793 396.132   2
  -2   3 -10 485.030 468.324   6
  -2   3 -10-534.260 560.145   3
  -2  -3 -10-367.940 431.735   6
  -2  -3 -11 2849.97 410.607   4
   2   3  11 2530.22 758.800   1
   2  -3  11 2727.14 816.255   1
  -2  -3 -11 2424.87 751.114   3
  -2   3 -11 2165.25 626.046   6
   2  -3  11 3116.19 930.610   2
  -2   3 -11 3385.29 936.913   3
  -2  -3 -11 2767.26 717.097   6
   2   3  11 2056.20 704.994   2
  -2   3 -11 2605.40 386.557   4
  -2  -3 -12 103.410 221.619   4
  -2   3 -12 358.914 257.801   4
   2  -3  12 719.209 526.969   2
  -2  -3 -12 293.420 437.785   3
   2  -3  12 402.452 463.051   1
  -2   3 -12 249.729 612.435   3
   2   3  12-340.396 473.195   2
   2   3  12-328.126 470.938   1
  -2   3 -13 809.993 302.797   4
  -2  -3 -13 598.077 297.089   4
  -2   3 -14 2252.67 398.361   4
  -2  -3 -14 2177.04 419.433  13
  -2  -3 -14 2313.19 423.846   4
  -2  -3 -15-104.123 259.145  13
  -2   3 -15 783.928 322.623   4
  -2  -3 -15 482.939 308.569   4
  -2  -3 -16 1600.27 342.904  13
  -2  -3 -16 1867.40 373.275   4
  -2   3 -16 1838.28 346.476   4
  -2  -3 -17-40.2417 161.470  13
  -2  -3 -17 173.905 212.136   4
  -2   3 -17-311.470 248.871   4
  -2   3 -18 138.840 150.845   4
  -2  -3 -18 145.631 152.116   4
   2  -4 -19 339.265 165.384   4
   2   4 -19 266.786 164.125   4
   2  -4 -18 3096.25 362.806   4
   2  -4 -18 3312.08 359.525  13
   2   4 -18 2875.96 338.506   4
   2  -4 -17 5808.84 525.147  13
   2   4 -17 6883.70 547.965   4
   2  -4 -17 6669.21 541.207   4
   2  -4 -16 387.558 231.778  13
   2  -4 -16 347.018 293.813   4
   2   4 -16 62.5300 268.573   4
   2   4 -15 2879.64 444.671   4
   2  -4 -15 3042.96 448.431   4
   2  -4 -15 3039.63 439.332  13
   2  -4 -14 5663.66 587.732  13
  -2  -4  14 6205.10 666.204  15
   2   4 -14 6316.35 579.222   4
   2  -4 -14 5922.41 590.784   4
  -2  -4  13 14939.3 935.734  15
   2   4 -13 15858.3 876.111   4
   2  -4 -13 15950.3 891.689   4
   2   4 -13 16501.8 1683.18   6
  -2   4  13 15649.5 1848.93   2
   2  -4 -13 15602.6 920.884  13
   2  -4 -13 15624.4 1689.48   6
  -2  -4  13 17834.8 2024.63   2
   2  -4 -12 2131.63 344.818   4
   2  -4 -12 1503.24 319.080  13
   2   4 -12 1929.50 584.160   6
   2   4 -12 1677.46 301.681   4
  -2   4  12 981.101 697.635   2
   2  -4 -12 2733.64 776.861   6
  -2  -4  12 726.630 468.917   2
  -2   4  11 415.533 421.434   2
   2   4 -11 345.090 495.642   6
  -2  -4  11 766.047 657.316   2
   2  -4 -11 819.178 550.209   6
   2  -4 -10 258.362 368.894   6
   2   4 -10 560.143 443.646   6
  -2   4  10 400.000 406.548   2
  -2  -4  10 580.233 557.468   2
   2   4  -9 21071.2 1616.13   3
  -2  -4   9 18640.0 1576.54   2
   2  -4  -9 18626.4 1415.62   6
  -2  -4   9 17693.4 1201.09   7
   2  -4  -9 20007.6 1573.82   3
  -2   4   9 21107.4 1668.04   2
   2   4  -9 19026.6 1431.55   6
   2   4  -8 4654.46 694.570   6
   2  -4  -8 4451.30 747.667   3
  -2  -4   8 4562.89 753.562   2
  -2   4   8 4247.82 754.322   2
   2  -4  -8 5249.00 747.194   6
  -2  -4   8 3746.44 576.530   7
   2   4  -8 5478.79 837.588   3
  -2  -4   7 11828.4 917.789   7
   2  -4  -7 10662.7 948.647   6
   2  -4  -7 11535.6 1035.47   3
  -2   4   7 11578.3 1030.36   2
   2   4  -7 11808.5 1048.38   3
  -2  -4   7 11254.5 1031.96   2
   2   4  -7 10270.4 892.040   6
  -2  -4   6 15473.9 960.041   7
   2  -4  -6 16125.0 1074.41   3
  -2  -4   6 16567.2 1117.55   2
   2   4  -6 17430.5 1124.41   3
  -2   4   6 16240.0 1097.75   2
   2   4  -5 6835.42 666.344   3
  -2  -4   5 6429.25 607.767   7
  -2  -4   5 6588.66 662.440   2
   2  -4  -5 6452.86 634.827   3
  -2   4   5 7122.97 704.093   2
  -2  -4   4 121617. 2290.94   7
  -2   4   4 119611. 2329.10   2
  -2  -4   4 121743. 2371.02   2
  -2   4   3 1611.65 316.707   2
  -2  -4   3 1283.83 297.808   7
  -2  -4   3 1482.26 327.086   2
  -2   4   2 419403. 3210.59   2
   2  -4  -2 410452. 3406.44   1
  -2   4   1 2524.02 272.308   2
   2   4  -1 2332.42 261.409   1
   2  -4  -1 2345.40 281.140   1
  -2  -4   1 2245.89 265.263   2
   2   4   0 16643.2 682.056   1
   2  -4   0 15920.4 696.211   1
   2  -4   1 313.395 226.654   1
  -2   4  -1 298.709 186.228   3
  -2  -4  -1 391.390 202.121   7
  -2  -4  -1 588.454 225.676   3
   2   4   1 386.149 209.908   1
   2   4   2 154157. 2324.84   1
  -2  -4  -2 150267. 2286.23   3
  -2   4  -2 148378. 2267.64   3
   2  -4   2 146612. 2287.56   1
  -2   4  -3 7607.07 583.613   6
  -2   4  -3 7118.40 598.193   3
  -2  -4  -3 7101.33 629.642   3
  -2  -4  -3 6637.55 535.132   6
   2  -4   4 22448.9 1175.81   7
  -2  -4  -4 20528.8 1006.57   6
  -2   4  -4 22339.0 1060.12   6
  -2   4  -4 20433.8 1123.66   3
  -2  -4  -4 21105.3 1136.31   3
  -2   4  -4 21441.4 1161.41   8
   2  -4   5 46185.2 1785.01   7
  -2  -4  -5 45369.0 1828.51   3
  -2   4  -5 43906.5 1815.58   8
  -2   4  -5 44459.0 1818.89   3
  -2   4  -5 46729.8 1667.02   6
  -2  -4  -5 44650.1 1606.03   6
   2  -4   6 24458.9 1531.23   2
  -2  -4  -6 23998.7 1317.90   6
   2  -4   6 24995.4 1422.46   7
  -2  -4  -6 25204.7 1524.32   3
   2   4   6 21852.9 1396.81   2
  -2   4  -6 23961.3 1485.49   3
  -2   4  -6 23882.8 1443.73   8
  -2   4  -6 25500.3 1363.72   6
  -2   4  -7 41341.1 2090.05   3
  -2  -4  -7 40839.7 2085.10   3
  -2  -4  -7 41094.2 1874.90   6
   2   4   7 39533.1 2070.43   2
  -2   4  -7 40204.6 1873.59   6
   2  -4   7 38764.3 1891.65   7
   2  -4   7 40058.4 2116.96   2
   2  -4   8 369.887 262.778   7
  -2  -4  -8 230.416 417.169   3
   2  -4   8 748.385 508.961   2
   2   4   8 861.307 474.680   2
  -2  -4  -8 940.584 406.506   6
  -2   4  -8 678.219 500.840   3
  -2   4  -8 343.776 325.775   6
  -2   4  -9 1811.60 565.267   6
  -2   4  -9 1817.36 618.285   3
  -2  -4  -9 1902.66 612.918   3
   2   4   9 1966.77 647.466   2
  -2  -4  -9 1729.02 545.086   6
   2  -4   9 1298.58 503.138   7
   2  -4   9 1858.02 762.443   2
   2  -4  10 7920.45 1251.73   2
  -2   4 -10 8186.75 1069.79   6
   2   4  10 7617.40 1109.32   2
  -2  -4 -10 8007.70 1127.39   6
  -2  -4 -10 9195.50 1308.71   3
  -2   4 -10 8405.95 1227.72   3
  -2  -4 -11 2781.30 406.923   4
  -2  -4 -11 3374.29 924.599   3
   2  -4  11 2310.22 810.456   2
  -2   4 -11 4409.05 907.909   6
  -2   4 -11 3545.96 1046.60   3
  -2   4 -11 2680.87 386.250   4
  -2  -4 -11 2521.45 685.821   6
   2  -4  11 3588.39 928.743   1
   2   4  11 2263.73 744.723   2
   2   4  11 4269.04 1000.06   1
   2   4  12 1844.85 830.126   2
  -2  -4 -12 551.685 280.339   4
  -2   4 -12 172.126 229.052   4
   2  -4  12 1134.33 716.795   1
  -2   4 -12-918.579 753.588   3
   2  -4  12 679.577 542.245   2
   2   4  12-253.401 450.206   1
  -2  -4 -12 1847.68 772.312   3
  -2   4 -13 32904.4 1314.41   4
  -2  -4 -13 33017.9 1326.40   4
  -2   4 -14 921.763 341.060   4
  -2  -4 -14 744.820 281.960   4
  -2  -4 -14 814.496 322.600  13
  -2   4 -15 368.525 293.695   4
  -2  -4 -15 359.507 260.712  13
  -2  -4 -15 256.870 265.890   4
  -2  -4 -16 1485.64 341.177   4
  -2   4 -16 1476.89 311.130   4
  -2  -4 -16 1670.58 343.039  13
  -2  -4 -17 1066.80 245.834  13
  -2   4 -17 1237.32 279.785   4
  -2  -4 -17 1579.93 317.610   4
  -2   4 -18 82.6783 144.422   4
  -2  -4 -18 46.8208 144.372   4
   2   5 -19 1654.57 235.703   4
   2  -5 -19 1488.76 231.503   4
   2  -5 -18 62.1461 172.366  13
   2  -5 -18 1.13141 174.023   4
   2   5 -18-53.1507 174.070   4
   2   5 -17 1474.47 303.544   4
   2  -5 -17 1421.25 296.068   4
   2  -5 -17 2100.76 335.793  13
   2  -5 -16 5507.59 538.359   4
   2  -5 -16 5303.00 529.147  13
   2   5 -16 5808.50 539.688   4
   2   5 -15 1467.36 308.881   4
   2  -5 -15 1617.77 337.567   4
   2  -5 -15 1923.77 391.696  13
  -2  -5  14-3.87636 252.606  15
   2  -5 -14 50.2031 251.589   4
   2  -5 -14-248.043 245.852  13
   2   5 -14 36.1424 216.136   4
  -2   5  13 2232.55 798.379   2
   2   5 -13 2136.00 747.047   6
   2   5 -13 2429.80 400.964   4
   2  -5 -13 2533.53 398.396   4
  -2  -5  13 2126.89 432.193  15
  -2  -5  13 3795.70 1046.31   2
   2  -5 -13 2859.90 737.269   6
   2  -5 -13 2055.01 378.269  13
   2  -5 -12-1147.58 549.925   6
  -2  -5  12-724.526 632.663   2
   2   5 -12 125.561 193.613   4
  -2   5  12-690.907 580.597   2
  -2  -5  12-232.962 202.955  15
   2  -5 -12 86.1200 220.976  13
   2   5 -12-802.417 588.907   6
   2  -5 -12 252.592 239.622   4
  -2  -5  11 651.400 446.732   2
  -2   5  11 150.480 394.355   2
   2   5 -11 771.391 464.882   6
   2  -5 -11 715.919 524.056   6
  -2   5  10 2150.60 690.403   2
   2  -5 -10 1537.43 553.742   6
   2   5 -10 1089.91 397.825   6
  -2  -5  10 1584.86 577.755   2
  -2  -5   9 843.590 346.234   7
  -2   5   9 1275.85 522.408   2
  -2  -5   9 1592.87 530.848   2
   2   5  -9 2072.48 510.143   6
   2   5  -9 1546.76 578.025   3
   2  -5  -9 1499.93 494.838   6
  -2  -5   8 12571.3 1172.49   2
   2   5  -8 13128.0 1066.61   6
   2  -5  -8 11979.4 1033.07   6
  -2   5   8 11855.9 1143.25   2
   2   5  -8 12925.4 1186.05   3
  -2  -5   8 14050.7 1083.34   7
   2  -5  -8 12651.6 1152.04   3
   2  -5  -7 5719.54 693.354   6
  -2  -5   7 5476.19 669.103   7
  -2  -5   7 5111.96 709.091   2
   2  -5  -7 6058.57 772.574   3
  -2   5   7 6401.26 793.402   2
   2   5  -7 6439.75 800.592   3
   2   5  -7 5370.79 673.735   6
   2   5  -6 9152.15 827.991   3
  -2  -5   6 8885.01 788.950   7
  -2  -5   6 9787.19 879.626   2
   2  -5  -6 9300.93 826.655   3
  -2   5   6 9757.90 890.495   2
  -2   5   5 2003.37 391.927   2
  -2  -5   5 2195.19 416.803   2
   2   5  -5 2179.14 413.151   3
   2  -5  -5 2376.78 409.633   3
  -2  -5   5 2047.36 416.657   7
  -2   5   4 28602.0 1159.52   2
  -2  -5   4 30048.5 1234.19   7
  -2  -5   4 29638.3 1190.97   2
  -2   5   3 5600.36 482.388   2
  -2  -5   3 6256.62 551.659   7
   2  -5  -3 4753.80 218.617   7
  -2  -5   3 6012.01 532.139   2
   2  -5  -2 80700.4 1220.04   7
  -2   5   2 81120.0 1405.71   2
  -2  -5   2 83559.4 1466.06   2
   2   5  -1 11393.3 494.797   1
  -2   5   1 11216.1 506.727   2
   2  -5  -1 11335.3 512.770   1
  -2  -5   1 11579.6 530.966   2
  -2   5   1 12162.8 679.058   8
  -2   5   0 121832. 2264.12   8
   2   5   0 115495. 1679.18   1
  -2  -5   0 122147. 1992.02   7
  -2   5   0 122039. 1771.88   3
  -2  -5   0 128892. 1821.09   3
   2  -5   0 111131. 1695.65   1
   2   5   1 7030.66 509.791   1
  -2  -5  -1 7151.08 461.178   3
  -2   5  -1 6668.91 451.555   3
   2  -5   1 6721.59 503.611   1
  -2   5  -1 6960.78 611.690   8
  -2  -5  -1 7471.94 496.740   7
  -2   5  -2 140120. 2459.66   8
  -2  -5  -2 139001. 2186.73   3
   2   5   2 137563. 2224.60   1
   2  -5   2 136787. 2233.70   1
  -2   5  -2 139861. 2212.57   3
  -2   5  -3 147.557 262.980   8
  -2  -5  -3 82.1860 257.742   3
   2  -5   3 188.210 275.417   7
  -2   5  -3-190.621 251.041   6
  -2   5  -3 38.3996 253.043   3
  -2  -5  -3-7.50452 235.656   6
   2  -5   4 71314.3 2144.24   7
  -2   5  -4 66902.4 1994.83   3
  -2   5  -4 67757.2 2078.69   8
  -2  -5  -4 68003.3 1812.09   6
  -2  -5  -4 66180.1 1978.82   3
  -2   5  -4 69601.2 1836.05   6
   2  -5   5 37575.0 1689.47   7
  -2   5  -5 37684.0 1506.84   6
  -2   5  -5 36969.1 1661.40   3
  -2  -5  -5 35564.0 1638.24   3
  -2  -5  -5 35301.5 1458.16   6
  -2   5  -5 36193.5 1686.47   8
  -2   5  -6 64529.2 2142.62   6
  -2  -5  -6 62940.7 2107.90   6
   2  -5   6 62110.6 2394.67   2
  -2   5  -6 64034.4 2398.66   3
   2   5   6 60455.2 2340.14   2
  -2  -5  -6 63761.2 2381.46   3
   2  -5   6 70368.3 2417.57   7
  -2   5  -6 65127.3 2414.75   8
   2   5   7 25772.7 1659.31   2
   2  -5   7 25878.7 1603.04   7
  -2   5  -7 27322.4 1698.46   3
   2  -5   7 26653.7 1727.31   2
  -2  -5  -7 28217.3 1564.01   6
  -2  -5  -7 27525.0 1730.63   3
  -2   5  -7 28404.6 1570.52   6
  -2  -5  -8 34506.0 1876.60   6
   2  -5   8 35687.1 2174.52   2
   2  -5   8 34220.0 1904.60   7
   2   5   8 32868.7 2036.16   2
  -2   5  -8 35887.8 1903.36   6
  -2  -5  -8 35759.3 2147.58   3
  -2   5  -8 34276.9 2079.22   3
   2  -5   9 10820.7 1149.79   7
  -2   5  -9 11948.0 1383.37   3
  -2   5  -9 11793.1 1215.41   6
  -2  -5  -9 11794.2 1207.36   6
   2   5   9 12092.0 1384.67   2
  -2  -5  -9 12023.6 1371.03   3
   2  -5   9 11486.4 1337.07   2
  -2  -5 -10 1507.31 663.259   3
  -2  -5 -10 1123.68 463.426   6
  -2   5 -10 941.729 534.996   6
   2  -5  10 822.339 426.212   2
   2   5  10-124.078 588.199   2
  -2   5 -10 578.274 463.646   3
  -2   5 -11 8323.32 650.974   4
   2   5  11 6657.46 1147.72   1
   2  -5  11 7166.07 1231.66   2
  -2  -5 -11 8282.25 643.244   4
  -2   5 -11 7983.36 1241.68   3
  -2   5 -11 7042.62 1066.48   6
   2  -5  11 7738.58 1276.91   1
  -2  -5 -11 8250.18 1174.82   6
  -2  -5 -11 7465.16 1240.85   3
   2   5  11 6773.05 1118.82   2
  -2   5 -12 26519.4 1141.16   4
  -2   5 -12 28730.6 2464.26   3
   2   5  12 22847.5 2215.89   2
  -2  -5 -12 25477.4 2292.96   3
   2  -5  12 27058.0 2458.35   2
   2  -5  12 24185.4 2241.82   1
   2   5  12 26338.6 2349.85   1
  -2  -5 -12 25956.3 1132.18   4
  -2   5 -13 85.4528 256.979   4
  -2  -5 -13 163.592 228.201   4
  -2  -5 -14 209.261 261.683   4
  -2  -5 -14 76.2279 264.975  13
  -2   5 -14-21.9802 229.250   4
  -2  -5 -15 208.149 272.609  13
  -2   5 -15 322.893 273.780   4
  -2  -5 -15 272.146 273.480   4
  -2  -5 -16 2023.66 373.578  13
  -2   5 -16 1527.55 323.348   4
  -2  -5 -16 1305.01 305.299   4
  -2  -5 -17 668.744 225.626  13
  -2  -5 -17 762.512 258.141   4
  -2   5 -17 794.415 253.759   4
  -2  -5 -18 135.663 118.772  13
  -2  -5 -18 223.458 165.765   4
  -2   5 -18-195.452 150.871   4
   2  -6 -19 1302.57 203.875  13
  -2   6  19 1069.89 212.531   5
   2  -6 -19 1005.28 197.027   4
   2   6 -19 763.639 168.689   4
  -2  -6  19 566.776 187.202   5
   2  -6 -18-273.064 178.986  13
   2  -6 -18-88.0968 185.462   4
   2   6 -18 34.0194 182.413   4
   2  -6 -17 972.530 270.090   4
   2  -6 -17 999.341 287.139  13
   2   6 -17 829.768 230.217   4
   2  -6 -16 516.390 265.675   4
   2  -6 -16 423.260 276.827  13
   2   6 -16 417.832 221.727   4
   2  -6 -15 1705.49 353.953  13
   2   6 -15 1493.19 349.366   4
   2  -6 -15 1696.04 361.618   4
   2  -6 -14 10948.7 778.809   4
  -2  -6  14 10089.0 802.655  15
   2   6 -14 10558.9 760.754   4
   2  -6 -14 10477.9 800.848  13
   2   6 -13 4302.19 486.035   4
   2  -6 -13 4752.33 1033.45   6
   2  -6 -13 3995.39 472.868   4
  -2   6  13 4775.29 1084.53   2
  -2  -6  13 3091.26 809.077   2
   2  -6 -13 3909.77 515.822  13
   2   6 -13 4382.30 903.890   6
  -2  -6  13 3705.44 512.803  15
   2   6 -12 12524.5 1416.37   6
   2  -6 -12 13229.8 843.565  13
   2  -6 -12 13046.5 770.757   4
   2  -6 -12 10804.2 1361.40   6
   2   6 -12 11855.8 737.619   4
  -2   6  12 11338.9 1492.94   2
  -2  -6  12 13152.2 861.808  15
  -2  -6  12 10941.6 1544.94   2
   2  -6 -11-589.986 510.930   6
   2   6 -11 406.070 464.838   6
  -2   6  11-826.870 557.362   2
  -2  -6  11 552.811 700.205   2
   2   6 -10 3390.30 713.879   6
  -2  -6  10 3613.54 781.438   2
  -2   6  10 2624.84 692.238   2
  -2  -6  10 3694.94 661.921   7
   2  -6 -10 2698.64 630.213   6
  -2  -6   9 3176.53 724.176   2
  -2  -6   9 3361.67 637.944   7
   2  -6  -9 2768.73 578.957   6
  -2   6   9 3263.16 766.850   2
   2   6  -9 3485.97 669.859   6
   2   6  -8 45955.9 2007.85   6
  -2   6   8 45870.5 2231.33   2
  -2  -6   8 44333.1 1967.10   7
   2   6  -8 45189.6 2169.12   3
  -2  -6   8 43638.8 2151.78   2
   2  -6  -8 45094.6 2008.88   6
   2  -6  -7 17445.8 1248.69   3
  -2   6   7 18542.1 1283.96   2
   2   6  -7 16114.7 1105.16   6
  -2  -6   7 17432.7 1180.70   7
   2  -6  -7 15840.7 1095.04   6
   2   6  -7 17372.5 1264.99   3
  -2  -6   7 16402.7 1241.21   2
  -2  -6   6 23084.6 1308.95   2
  -2  -6   6 25508.5 1355.09   7
  -2   6   6 23403.0 1320.34   2
   2   6  -6 25066.3 1351.03   3
  -2   6   5 21958.5 1150.12   2
  -2  -6   5 21870.1 1160.10   2
  -2  -6   5 21495.1 1184.81   7
  -2  -6   4 32691.8 1357.12   7
  -2  -6   4 30669.4 1223.81   2
  -2   6   4 30997.7 1199.79   2
   2  -6  -3 123.233 94.5041   7
  -2  -6   3 399.966 281.363   7
  -2  -6   3 340.927 218.000   2
  -2   6   3 439.200 226.501   2
  -2  -6   2 6819.70 457.986   2
  -2   6   2 6577.27 443.015   2
   2  -6  -2 6575.17 414.085   7
  -2   6   1 98115.1 1946.30   8
   2  -6  -1 96407.5 1426.66   1
   2   6  -1 98459.4 1398.00   1
  -2   6   1 97952.7 1440.08   2
  -2  -6   1 100856. 1486.55   2
   2  -6  -1 97972.9 1688.31   7
  -2  -6   0 1699.27 329.643   7
   2  -6   0 1872.15 343.674   7
  -2   6   0 2007.65 416.043   8
  -2  -6   0 1682.88 285.791   3
   2  -6   0 1090.88 236.588   1
  -2   6   0 1399.50 267.903   3
   2   6   0 1671.69 265.658   1
  -2   6  -1 5480.88 574.203   8
  -2  -6  -1 5488.84 425.580   3
   2  -6   1 6289.22 579.220   7
   2   6   1 5864.55 503.081   1
  -2   6  -1 5404.14 412.163   3
  -2  -6  -1 5706.68 489.102   7
   2  -6   1 5640.27 506.624   1
  -2   6  -2 61382.1 1466.31   3
  -2  -6  -2 60682.8 1467.57   3
  -2   6  -2 61293.7 1697.84   8
   2   6   2 59625.1 1480.99   1
   2  -6   2 59010.3 1483.91   1
  -2   6  -3 58393.4 1659.14   3
  -2  -6  -3 57725.9 1487.16   6
   2  -6   3 60492.6 1904.13   7
  -2   6  -3 57103.9 1799.70   8
  -2  -6  -3 56189.3 1648.77   3
  -2   6  -3 59270.2 1520.92   6
  -2  -6  -4 135187. 2533.19   6
  -2   6  -4 136791. 2846.26   3
  -2   6  -4 138675. 3012.28   8
  -2  -6  -4 134325. 2823.06   3
  -2   6  -4 142159. 2609.34   6
   2  -6   4 142790. 3119.94   7
  -2  -6  -5 40992.2 1749.62   3
  -2   6  -5 43232.0 1792.07   3
  -2   6  -5 43052.1 1608.51   6
  -2  -6  -5 41207.0 1566.40   6
   2  -6   5 43890.4 1889.63   7
  -2   6  -5 40770.3 1822.44   8
  -2   6  -6 11474.1 1062.37   8
   2   6   6 12959.2 1078.76   2
   2  -6   6 13141.2 1115.10   7
  -2   6  -6 12134.9 1078.33   3
  -2  -6  -6 13470.5 1141.49   3
  -2  -6  -6 11786.1 935.631   6
   2  -6   6 12933.3 1129.92   2
  -2   6  -6 12701.9 978.014   6
  -2   6  -7-376.842 450.968   3
   2  -6   7 18.8965 281.413   7
   2  -6   7 252.531 348.028   2
  -2  -6  -7-159.810 376.651   6
  -2   6  -7-15.9435 325.381   6
   2   6   7 260.080 334.557   2
  -2  -6  -7-7.47345 330.938   3
   2  -6   8 8174.08 1076.77   2
  -2  -6  -8 8912.19 1009.11   6
  -2   6  -8 8210.59 1062.23   3
  -2  -6  -8 8006.62 1068.75   3
   2  -6   8 9131.33 1071.81   7
  -2   6  -8 9650.90 1035.54   6
   2   6   8 7669.33 1016.28   2
  -2   6  -9-177.342 409.722   3
  -2  -6  -9-233.727 394.994   6
   2  -6   9-233.636 353.101   7
  -2  -6  -9 191.538 337.480   3
   2   6   9-111.176 442.189   2
   2  -6   9-73.4821 398.417   2
  -2   6  -9 241.612 452.976   6
  -2   6 -10 15542.2 1491.58   6
   2   6  10 13747.0 1551.28   2
  -2  -6 -10 13634.5 1546.10   3
  -2  -6 -10 15197.8 1482.49   6
   2  -6  10 13110.1 1425.24   7
   2  -6  10 14241.8 1555.68   1
  -2   6 -10 14308.4 1541.64   3
   2   6  10 16140.7 1661.21   1
   2  -6  10 16166.7 1729.41   2
  -2  -6 -11 616.121 575.817   3
   2  -6  11 24.4714 460.131   1
   2   6  11-252.264 534.795   1
   2   6  11 290.313 450.012   2
  -2   6 -11 1266.77 632.182   3
   2  -6  11 389.320 497.371   2
  -2   6 -11 500.024 264.466   4
  -2  -6 -11 416.003 197.330   4
   2   6  12 19228.9 1999.61   1
  -2   6 -12 17690.7 1919.59   3
   2  -6  12 19335.8 2039.36   1
   2  -6  12 19071.7 2041.38   2
  -2  -6 -12 18131.9 968.937   4
  -2  -6 -12 17101.9 1944.49   3
   2   6  12 20868.8 2131.81   2
  -2   6 -12 18641.6 978.007   4
  -2  -6 -13 128.272 229.673   4
  -2   6 -13 261.379 261.609   4
  -2   6 -14 1988.04 374.998   4
  -2  -6 -14 2213.50 431.500   4
  -2  -6 -14 1778.16 406.671  13
  -2  -6 -15 387.444 278.245  13
  -2  -6 -15 549.641 291.640   4
  -2   6 -15 137.718 221.838   4
  -2  -6 -16 344.914 223.494   4
  -2  -6 -16 201.251 224.800  13
  -2   6 -16 157.149 214.598   4
  -2  -6 -17 2866.26 355.411   4
  -2  -6 -17 2421.03 338.939  13
  -2   6 -17 2486.03 321.690   4
  -2  -6 -18 124.760 123.753   4
  -2   6 -18-96.3020 117.111   4
  -2  -6 -18-94.0242 123.750  13
   2   7 -19 1165.48 198.183   4
   2  -7 -19 1071.80 192.077  13
   2  -7 -19 934.973 185.134   4
  -2   7  19 976.431 201.561   5
  -2  -7  19 878.277 179.088   5
   2   7 -18 162.989 197.088   4
   2  -7 -18 48.6955 158.102   4
   2  -7 -18 353.698 198.430  13
   2   7 -17 682.594 209.122   4
   2  -7 -17 1207.71 284.646  13
   2  -7 -17 831.756 240.351   4
   2   7 -16 6045.33 539.157   4
   2  -7 -16 5639.31 561.360  13
   2  -7 -16 5245.98 503.068   4
   2  -7 -15-245.574 241.157   4
   2   7 -15 101.236 206.725   4
   2  -7 -15 28.4310 237.029  13
  -2  -7  15 221.121 286.648  15
  -2  -7  14 4050.86 557.878  15
   2  -7 -14 4357.41 487.377   4
   2   7 -14 4779.95 515.134   4
   2  -7 -14 4225.73 544.691  13
   2   7 -13 3454.01 432.781   4
  -2  -7  13 3098.50 480.195  15
  -2   7  13 4917.85 1139.83   2
   2  -7 -13 3614.33 475.167  13
  -2  -7  13 4068.58 982.812   2
   2   7 -13 3282.29 786.886   6
   2  -7 -13 4549.75 940.091   6
   2  -7 -13 3083.10 422.688   4
  -2  -7  12 1015.87 333.618  15
   2   7 -12 1503.75 753.308   6
   2  -7 -12 617.711 284.081   4
  -2   7  12-157.591 544.599   2
  -2  -7  12 1050.16 586.210   2
   2  -7 -12 1966.52 850.097   6
   2  -7 -12 503.404 261.616  13
   2   7 -12 1094.89 314.319   4
  -2  -7  11 6261.82 1097.49   2
  -2   7  11 7548.77 1308.13   2
   2   7 -11 5455.92 902.331   6
   2  -7 -11 5677.77 899.571   6
  -2   7  10 43478.2 2575.65   2
  -2  -7  10 40848.3 2199.29   7
  -2  -7  10 39651.7 2451.81   2
   2  -7 -10 40748.1 2249.61   6
   2   7 -10 40988.5 2217.61   6
  -2  -7   9 2130.46 577.621   7
  -2  -7   9 1344.81 537.681   2
   2  -7  -9 1175.16 409.927   6
  -2   7   9 2093.89 588.414   2
   2   7  -9 1006.05 338.953   6
  -2  -7   8 18722.5 1439.23   2
   2  -7  -8 19710.1 1338.79   6
   2   7  -8 18622.3 1291.56   6
  -2   7   8 20945.3 1530.79   2
  -2  -7   8 19744.1 1396.00   7
  -2  -7   7 108.133 239.392   7
   2   7  -7-30.8450 289.299   6
  -2  -7   7 164.573 346.603   2
   2  -7  -7-154.959 320.942   6
  -2   7   7 591.041 423.639   2
  -2   7   6 14490.9 1030.00   2
  -2  -7   6 14278.6 1045.64   2
   2  -7  -6 14170.2 948.051   6
   2   7  -6 14234.8 941.396   6
  -2  -7   6 16092.5 1131.64   7
  -2  -7   5 3751.32 550.135   2
  -2   7   5 4041.94 528.513   2
  -2  -7   5 3954.26 602.209   7
  -2   7   4 648.603 271.487   2
  -2  -7   4 330.063 257.132   7
  -2  -7   4 573.376 263.903   2
  -2  -7   3 38706.8 1185.52   2
  -2  -7   3 40563.3 1498.91   7
  -2   7   3 38425.8 1123.68   2
   2  -7  -3 35386.3 807.566   7
  -2   7   2 59492.9 1202.29   2
   2  -7  -2 59417.4 1267.48   7
  -2  -7   2 60552.2 1250.06   2
   2  -7  -1 4688.41 447.473   7
  -2  -7   1 4797.81 516.577   7
   2  -7  -1 4983.33 350.963   1
   2   7  -1 5372.96 341.143   1
  -2   7   1 5562.40 537.091   8
   2   7   0 95047.2 1409.34   1
  -2   7   0 95253.5 2120.57   8
  -2   7   0 95287.4 1402.45   3
   2  -7   0 94440.9 1492.06   1
  -2  -7   0 94646.2 1367.70   3
  -2  -7   0 96547.8 1980.97   7
   2  -7   0 98694.3 1992.73   7
   2   7   1 8566.69 598.795   1
  -2   7  -1 9070.58 536.344   3
  -2   7  -1 10842.7 764.998   8
  -2  -7  -1 9384.67 521.260   3
   2  -7   1 10593.8 736.590   7
   2  -7   1 8642.74 592.924   1
  -2  -7  -1 9728.80 628.999   7
   2   7   2 251502. 3034.66   1
   2  -7   2 251671. 3098.26   1
  -2   7  -2 261823. 3636.38   8
  -2   7  -2 256420. 3025.84   3
   2  -7   2 267475. 3825.14   7
  -2  -7  -2 255327. 3009.42   3
  -2  -7  -2 257701. 3054.59   7
   2   7   3 52180.7 1578.13   1
   2  -7   3 51118.7 1823.84   7
  -2  -7  -3 52002.0 1584.92   3
  -2   7  -3 51217.3 1567.95   3
  -2   7  -3 51857.8 1736.92   8
   2  -7   3 49689.4 1556.64   1
  -2  -7  -4 141.268 227.790   6
  -2  -7  -4 243.131 276.822   3
   2  -7   4 34.0662 273.180   7
  -2   7  -4 346.532 289.726   6
  -2   7  -4 295.461 305.256   3
  -2   7  -4 176.267 283.688   8
   2  -7   5 7311.15 815.540   7
  -2   7  -5 7464.91 776.871   3
  -2  -7  -5 6628.05 674.433   6
   2  -7   5 6986.31 754.570   2
  -2   7  -5 7343.44 691.171   6
  -2   7  -5 6612.89 777.901   8
   2   7   5 7503.34 753.492   2
  -2  -7  -5 7472.63 783.572   3
   2   7   6 84440.8 2740.49   2
  -2   7  -6 85639.9 2760.68   3
   2  -7   6 91550.0 3000.03   7
  -2  -7  -6 88275.6 2826.26   3
  -2  -7  -6 88310.6 2486.96   6
  -2   7  -6 90060.8 2911.93   8
  -2   7  -6 91498.7 2576.14   6
   2  -7   6 86645.7 2838.50   2
   2  -7   7 56240.8 2456.60   7
   2   7   7 52544.1 2397.08   2
  -2   7  -7 52690.3 2374.98   3
  -2  -7  -7 52021.6 2362.94   3
   2  -7   7 52702.1 2449.37   2
  -2  -7  -7 53139.3 2142.46   6
  -2   7  -7 54222.4 2171.60   6
  -2   7  -8 2442.86 561.797   6
  -2   7  -8 3250.04 726.580   3
   2  -7   8 2448.27 541.471   7
  -2  -7  -8 2580.09 599.411   6
   2  -7   8 2207.16 619.201   2
   2   7   8 2395.90 621.874   2
  -2  -7  -8 1754.25 536.490   3
  -2  -7  -9 13390.7 1290.13   6
  -2   7  -9 14235.9 1334.95   6
  -2  -7  -9 12854.2 1400.97   3
   2   7   9 11934.8 1331.20   2
   2  -7   9 13137.6 1483.06   2
   2  -7   9 11386.3 1282.81   7
  -2   7  -9 11710.9 1337.83   3
   2   7  10 414.148 476.758   2
  -2  -7 -10 99.9608 361.306   3
   2  -7  10 342.601 386.393   7
  -2  -7 -10-420.320 425.903   6
  -2   7 -10 509.466 560.350   3
  -2   7 -10-247.433 357.418   6
   2  -7  10-59.9096 429.472   1
   2  -7  10 544.054 545.856   2
   2   7  10 224.592 481.242   1
   2  -7  11-122.066 648.316   1
   2  -7  11-31.0132 655.968   2
   2   7  11 849.901 554.779   1
  -2  -7 -11 870.276 283.959   4
  -2   7 -11-431.817 662.547   3
   2   7  11 1024.91 463.119   2
  -2   7 -11 497.550 210.191   4
  -2  -7 -11-608.422 648.559   3
   2   7  12 2554.00 953.195   2
   2  -7  12 1706.92 795.979   2
  -2  -7 -12 1483.03 360.865   4
  -2   7 -12 1458.39 377.947   4
   2   7  12 1964.94 880.079   1
  -2  -7 -12 263.532 417.046   3
  -2   7 -12 1555.09 777.739   3
   2  -7  12-595.170 631.957   1
  -2   7 -13 4162.46 507.366   4
  -2  -7 -13 3406.85 455.383   4
  -2   7 -14 4493.28 508.690   4
  -2  -7 -14 4308.86 506.896   4
  -2  -7 -14 4684.35 556.915  13
  -2  -7 -15 339.729 291.513  13
  -2  -7 -15-263.088 221.286   4
  -2   7 -15 58.6631 233.115   4
  -2   7 -16 3715.40 416.498   4
  -2  -7 -16 3343.88 410.030   4
  -2  -7 -16 3517.56 468.329  13
  -2  -7 -17 203.591 185.536   4
  -2  -7 -17-33.5049 193.975  13
  -2   7 -17 405.419 185.915   4
  -2   7 -18 2370.64 227.239   4
  -2  -7 -18 2657.53 246.366   4
  -2  -7 -18 2043.73 223.357  13
   2   8 -19 1686.22 209.946   4
   2  -8 -19 1592.89 207.239   4
  -2   8  19 1820.69 214.358   5
  -2  -8  19 1331.48 187.008   5
   2  -8 -19 1286.12 201.873  13
   2  -8 -18 204.587 158.729   4
   2  -8 -18 385.184 199.013  13
   2   8 -18 532.255 189.539   4
   2  -8 -17 1365.95 276.665   4
   2   8 -17 1481.01 298.385   4
   2  -8 -17 1126.82 271.225  13
   2  -8 -16 5766.22 565.073  13
   2   8 -16 6530.50 548.509   4
   2  -8 -16 5890.39 528.055   4
   2  -8 -15 194.695 244.216   4
   2   8 -15 39.3715 229.137   4
   2  -8 -15-45.1674 233.717  13
  -2  -8  15-88.8136 308.358  15
   2   8 -14 3844.50 470.908   4
   2  -8 -14 4083.98 525.019  13
  -2  -8  14 3542.05 519.401  15
   2  -8 -14 3253.12 433.965   4
   2  -8 -13 12374.6 775.871   4
  -2   8  13 9045.30 1332.52   2
   2   8 -13 11838.2 762.480   4
  -2  -8  13 10431.1 810.102  15
   2  -8 -13 10237.9 812.292  13
   2  -8 -13 11032.9 1350.20   6
  -2  -8  13 10552.3 1546.80   2
   2   8 -13 11920.0 1457.80   6
  -2  -8  12 1137.87 636.301   2
   2   8 -12 1434.25 525.012   6
   2  -8 -12 1540.29 345.745   4
  -2   8  12 890.691 507.376   2
   2  -8 -12 761.527 296.665  13
   2  -8 -12 1004.53 648.617   6
   2   8 -12 1149.74 289.616   4
  -2  -8  12 1300.23 340.308  15
   2   8 -11 6271.71 1005.91   6
  -2   8  11 5325.78 985.377   2
  -2  -8  11 5097.90 953.806   2
   2  -8 -11 5917.12 999.558   6
   2  -8 -10 1232.60 596.704   6
  -2  -8  10-580.695 613.577   2
  -2   8  10-640.659 609.061   2
   2   8 -10 66.4340 332.510   6
  -2  -8  10 106.032 305.277   7
  -2  -8   9 8188.92 1093.16   2
   2   8  -9 8127.45 937.408   6
  -2   8   9 7149.04 963.888   2
   2  -8  -9 8328.27 992.788   6
  -2  -8   9 8312.32 1016.28   7
  -2   8   8 1904.02 553.775   2
  -2  -8   8 1382.20 527.013   2
  -2  -8   8 1624.33 514.585   7
   2   8  -8 2495.47 597.244   6
   2  -8  -8 2191.18 554.649   6
  -2  -8   7 11342.8 1081.41   7
  -2   8   7 11210.5 1014.23   2
   2  -8  -7 11005.6 944.794   6
  -2  -8   7 11858.5 1054.21   2
   2   8  -7 11843.6 958.480   6
   2   8  -6 5845.37 632.078   6
   2  -8  -6 5627.48 645.383   6
  -2  -8   6 5860.05 769.713   7
  -2  -8   6 6308.25 730.620   2
  -2   8   6 6669.09 752.431   2
  -2   8   5 28024.7 1285.06   2
  -2  -8   5 28022.7 1298.47   2
  -2  -8   5 27957.8 1483.77   7
  -2  -8   4 13.8341 241.699   7
  -2  -8   4 319.781 277.102   2
  -2   8   4-16.7026 209.930   2
  -2  -8   3 8363.68 564.587   2
  -2  -8   3 8763.15 756.955   7
  -2   8   3 7235.52 508.524   2
   2  -8  -3 7870.72 442.587   7
  -2   8   2 10616.3 517.480   2
   2  -8  -2 10593.2 606.235   7
  -2  -8   2 11353.3 826.498   7
  -2  -8   2 11186.0 545.856   2
  -2  -8   1 8946.89 693.711   7
   2  -8  -1 8780.42 438.055   1
   2  -8  -1 9014.33 610.049   7
  -2   8   1 8361.40 667.069   8
  -2   8   0 6952.20 652.991   8
  -2   8   0 6574.75 372.756   3
   2  -8   0 6007.95 395.183   1
   2  -8   0 6109.54 558.267   7
   2   8   0 6383.66 361.608   1
  -2  -8   0 6111.64 578.236   7
  -2  -8   0 6282.14 359.844   3
  -2  -8  -1 106722. 2117.67   7
   2  -8   1 100297. 1860.25   1
   2   8   1 103177. 1828.02   1
   2  -8   1 110454. 2416.43   7
  -2  -8  -1 107108. 1638.61   3
  -2   8  -1 106922. 1666.33   3
   2   8   1 99286.1 1076.75   8
  -2   8  -1 113960. 2436.78   8
  -2   8  -2 65176.2 1541.45   3
  -2   8  -2 66497.9 1900.04   8
   2  -8   2 67001.6 1631.40   1
  -2  -8  -2 65876.5 1522.92   3
   2  -8   2 70483.4 2076.49   7
  -2  -8  -2 66442.9 1637.61   7
   2   8   2 67450.1 1611.72   1
   2  -8   3 72747.8 2235.55   7
  -2  -8  -3 71509.5 1854.40   3
  -2   8  -3 71939.7 1857.07   3
  -2   8  -3 74208.2 2145.29   8
   2   8   3 70340.7 1834.70   1
   2  -8   3 70802.9 1877.64   1
   2  -8   4 1268.44 451.451   7
  -2   8  -4 1277.48 394.892   8
  -2  -8  -4 1934.79 449.492   3
  -2   8  -4 1299.25 385.540   3
   2   8   4 841.456 310.358   1
  -2   8  -4 991.352 322.387   6
   2  -8   4 1306.83 345.927   1
  -2  -8  -5 8368.02 751.125   6
   2  -8   5 9266.23 890.033   2
  -2  -8  -5 9609.17 915.691   3
   2  -8   5 10183.9 1003.03   7
  -2   8  -5 8959.89 844.740   3
  -2   8  -5 8739.28 929.385   8
  -2   8  -5 9214.49 790.340   6
   2   8   5 7597.18 809.962   2
  -2   8  -6 20804.9 1429.59   8
   2   8   6 19067.9 1321.26   2
  -2  -8  -6 19896.4 1190.23   6
   2  -8   6 23772.9 1577.87   7
  -2   8  -6 21027.8 1355.10   3
  -2  -8  -6 22422.5 1438.46   3
   2  -8   6 20205.8 1385.17   2
  -2   8  -6 22717.6 1308.34   6
  -2  -8  -7 21940.8 1567.46   3
   2   8   7 21822.3 1554.19   2
   2  -8   7 24234.4 1699.23   7
  -2   8  -7 23924.4 1461.33   6
  -2   8  -7 20895.5 1493.94   3
   2  -8   7 22023.6 1579.87   2
  -2  -8  -7 22100.7 1376.34   6
   2  -8   8 32529.4 2074.74   2
  -2  -8  -8 33306.9 2058.57   3
  -2   8  -8 34355.9 2064.29   3
  -2   8  -8 35154.4 1910.36   6
  -2  -8  -8 32956.4 1826.02   6
   2  -8   8 34470.7 2123.33   7
   2   8   8 32966.7 2052.62   2
   2  -8   9 5747.16 964.688   1
  -2  -8  -9 5061.81 889.528   3
   2   8   9 5441.52 969.339   1
  -2   8  -9 5496.99 892.664   6
   2   8   9 5366.43 969.353   2
   2  -8   9 5034.29 914.150   7
  -2  -8  -9 5959.44 938.241   6
  -2   8  -9 5564.17 937.705   3
   2  -8   9 5696.87 948.893   2
   2  -8  10 139.144 328.353   7
   2  -8  10 595.027 483.472   1
  -2   8 -10 537.325 477.806   3
   2   8  10 440.256 453.616   2
  -2  -8 -10 787.314 509.213   3
   2   8  10 1643.98 663.600   1
   2  -8  10-356.240 577.051   2
  -2   8 -11 2712.98 857.995   3
   2   8  11 2621.38 798.056   2
  -2   8 -11 2655.51 398.733   4
  -2  -8 -11 2020.62 352.718   4
   2  -8  11 2904.31 865.869   1
   2  -8  11 3436.71 483.643  15
  -2  -8 -11 1934.36 680.048   3
   2  -8  11 2374.70 387.108   9
   2   8  11 2211.22 698.609   1
   2  -8  11 1455.30 633.610   2
   2   8  12 15127.5 1800.13   2
   2  -8  12 20057.1 2171.78   2
  -2  -8 -12 17215.4 923.391   4
  -2   8 -12 16504.7 905.720   4
  -2   8 -12 18317.0 2009.12   3
  -2  -8 -12 16303.0 1877.50   3
   2   8  12 15909.2 1903.35   1
   2  -8  12 17618.4 1944.19   1
   2  -8  12 16060.4 971.303  15
  -2  -8 -13 22773.0 1197.84  13
  -2   8 -13 22689.9 1068.54   4
  -2  -8 -13 22909.2 1072.88   4
  -2  -8 -14 2767.69 411.410   4
  -2  -8 -14 2535.73 434.092  13
  -2   8 -14 3377.65 444.279   4
  -2  -8 -15 2138.89 378.587   4
  -2   8 -15 2193.29 368.210   4
  -2  -8 -15 1864.97 392.813  13
  -2  -8 -16 1790.56 380.849  13
  -2  -8 -16 2153.55 344.345   4
  -2   8 -16 2074.24 329.202   4
  -2  -8 -17 1987.09 330.393  13
  -2  -8 -17 1699.45 268.067   4
  -2   8 -17 1746.07 248.653   4
  -2  -8 -18 114.587 120.711  13
  -2   8 -18 413.094 132.691   4
  -2  -8 -18 295.101 117.508   4
   2  -9 -19 447.021 160.849  13
   2  -9 -18 663.999 224.662  13
   2   9 -18 622.183 195.766   4
   2  -9 -18 494.579 175.904   4
   2  -9 -17 1004.15 280.459  13
   2  -9 -17 1395.02 253.054   4
   2   9 -17 524.598 188.705   4
   2   9 -16 398.888 187.063   4
   2  -9 -16 1075.04 325.948  13
   2  -9 -16 739.238 238.333   4
   2   9 -15-158.554 212.984   4
   2  -9 -15 87.8692 208.018   4
   2  -9 -15 236.756 255.548  13
  -2  -9  15 217.698 268.019  15
  -2  -9  14 3372.57 489.684  15
   2  -9 -14 2454.27 420.147  13
   2   9 -14 2646.82 395.965   4
   2  -9 -14 3207.11 438.316   4
   2  -9 -13 8551.74 749.042  13
  -2  -9  13 7631.45 716.288  15
   2   9 -13 8554.58 643.680   4
   2  -9 -13 8697.79 1224.56   6
  -2  -9  13 7793.79 1285.68   2
   2   9 -13 6687.99 1102.42   6
   2  -9 -13 7826.40 627.595   4
   2  -9 -12 6283.52 617.752  13
   2  -9 -12 6892.16 1129.62   6
  -2  -9  12 5645.30 1113.50   2
  -2   9  12 5152.07 1045.54   2
   2   9 -12 5760.41 513.077   4
   2   9 -12 5935.36 1026.60   6
  -2  -9  12 5963.79 611.892  15
   2  -9 -12 7191.74 586.177   4
  -2   9  11 1245.94 655.796   2
   2   9 -11 1020.28 435.783   6
   2  -9 -11 516.351 361.109   6
  -2  -9  11 953.182 568.083   2
   2  -9 -11 932.413 310.983  13
   2   9 -10 3264.47 690.828   6
  -2  -9  10 4384.80 830.687   7
  -2  -9  10 5017.89 965.899   2
  -2   9  10 4105.28 856.184   2
   2  -9 -10 3200.01 670.732   6
  -2   9   9 8248.07 1058.65   2
  -2  -9   9 8895.40 1065.07   7
   2  -9  -9 8779.11 988.439   6
  -2  -9   9 6800.71 967.617   2
   2   9  -9 8249.69 969.775   6
  -2  -9   8 12751.5 1187.36   2
   2   9  -8 13081.1 1110.90   6
  -2  -9   8 12445.2 1219.54   7
   2  -9  -8 12297.4 1079.76   6
  -2   9   8 12158.7 1154.03   2
   2   9  -7 10631.1 916.143   6
  -2  -9   7 10923.3 1077.69   7
  -2   9   7 10004.1 966.061   2
   2  -9  -7 9480.09 860.151   6
  -2  -9   7 11525.7 1038.66   2
  -2  -9   6 24218.9 1492.83   7
  -2  -9   6 22000.6 1287.06   2
   2  -9  -6 21489.9 1137.29   6
  -2   9   6 22544.3 1309.24   2
   2   9  -6 22173.8 1183.27   6
   2   9  -5 1450.72 347.238   6
  -2   9   5 775.874 263.948   2
   2  -9  -5 1101.24 296.219   6
  -2  -9   5 1781.24 413.662   2
  -2  -9   5 1372.40 404.277   7
  -2   9   4 5474.50 537.282   2
   2  -9  -4 4339.46 254.360   7
  -2  -9   4 5401.29 559.559   2
  -2  -9   4 4589.56 652.432   7
  -2  -9   3 200.590 250.926   7
   2  -9  -3 161.683 162.057   7
  -2  -9   3 177.943 232.757   2
  -2   9   3 444.852 212.020   2
  -2   9   2 8604.29 462.974   2
  -2   9   2 10010.6 724.413   8
   2  -9  -2 8900.46 593.869   7
  -2  -9   2 8805.15 763.222   7
  -2  -9   2 9660.07 503.179   2
   2  -9  -1 14508.9 802.355   7
  -2   9   1 12495.9 851.699   8
  -2  -9   1 14545.1 933.730   7
   2  -9   0 6802.00 380.611   1
  -2  -9   0 6780.51 629.550   7
   2  -9   0 7382.31 655.457   7
  -2   9   0 7167.21 353.148   3
  -2  -9   0 7596.94 357.042   3
  -2   9   0 7175.88 652.957   8
   2   9   0 6984.39 349.048   1
  -2  -9  -1 154.660 222.775   7
  -2   9  -1 323.063 288.601   8
  -2   9  -1 269.057 173.545   3
   2  -9   1 339.073 196.368   1
   2   9   1 285.831 192.834   1
  -2  -9  -1 97.2107 160.587   3
   2  -9   1 139.250 234.644   7
   2   9   1 122.376 87.7758   8
  -2   9  -2 1662.86 403.589   8
  -2  -9  -2 1626.37 290.385   3
   2  -9   2 1474.37 323.262   1
   2  -9   2 991.266 311.158   7
  -2  -9  -2 1194.96 295.169   7
  -2   9  -2 1332.21 275.504   3
   2   9   2 1688.78 317.378   1
   2  -9   3 11628.8 773.574   1
  -2   9  -3 12229.5 920.886   8
  -2   9  -3 11798.5 766.612   3
  -2  -9  -3 10666.1 724.407   3
   2  -9   3 11868.8 968.078   7
   2   9   3 9578.18 722.489   1
   2  -9   4 46117.7 1685.73   2
  -2   9  -4 47995.2 1937.26   8
   2   9   4 50799.9 1730.64   1
  -2  -9  -4 48720.5 1702.92   3
  -2   9  -4 50359.3 1724.49   3
   2   9   4 46912.9 1690.81   2
   2  -9   4 52387.2 2097.24   7
   2  -9   4 49181.7 1736.44   1
   2  -9   5 15310.7 1123.79   2
  -2  -9  -5 16248.3 1123.19   3
   2   9   5 16001.7 1120.73   2
  -2   9  -5 17676.2 1074.58   6
  -2   9  -5 16025.6 1228.41   8
   2  -9   5 17284.3 1322.47   7
   2   9   5 15680.7 1083.36   1
   2  -9   5 15669.1 1104.01   1
  -2   9  -5 16195.7 1104.14   3
  -2   9  -6 25415.7 1618.46   8
  -2   9  -6 23975.5 1468.52   3
   2  -9   6 23262.5 1437.12   1
  -2  -9  -6 23342.1 1458.68   3
   2  -9   6 21488.0 1395.98   2
  -2   9  -6 23983.5 1341.84   6
   2  -9   6 27012.1 1724.20   7
   2   9   6 23871.6 1502.36   2
  -2  -9  -6 22272.7 1266.59   6
  -2   9  -7 3321.12 720.035   3
   2  -9   7 2428.16 618.540   7
   2  -9   7 2438.29 629.638   1
  -2  -9  -7 3216.08 606.215   6
   2  -9   7 1706.15 478.217   2
   2   9   7 2901.20 610.488   2
  -2   9  -7 3236.10 633.417   6
  -2  -9  -7 2803.87 638.225   3
   2   9   8 1995.77 535.790   2
   2  -9   8 2533.10 655.038   1
   2  -9   8 2190.37 653.578   7
  -2   9  -8 2271.67 562.555   6
  -2  -9  -8 2239.88 528.977   6
  -2  -9  -8 3233.04 755.579   3
   2  -9   8 1476.68 462.093   2
   2   9   8 1489.38 386.474   1
  -2   9  -8 1599.92 486.844   3
   2  -9   9 70.5398 431.355   2
   2   9   9-241.648 496.937   1
  -2   9  -9-151.958 436.470   3
  -2  -9  -9 15.7740 331.525   3
   2  -9   9 279.605 377.724   7
   2  -9   9 1027.32 551.154   1
   2   9   9 1151.22 612.008   2
   2  -9  10 926.881 486.080   1
   2   9  10 1509.08 692.284   2
  -2   9 -10 935.961 547.931   3
   2   9  10 221.662 458.807   1
   2  -9  10-203.654 440.368   7
  -2  -9 -10 1452.51 462.436   3
   2  -9  10 589.777 380.667   2
   2  -9  11 1286.39 326.512   9
   2   9  11 421.121 459.225   2
  -2   9 -11 687.914 390.943   3
   2  -9  11 1552.91 365.674  15
  -2   9 -11 1490.49 303.443   4
   2   9  11-26.3801 422.756   1
  -2  -9 -11 1072.84 269.367   4
  -2  -9 -11 1473.30 531.705   3
   2  -9  11 1784.36 589.144   1
   2  -9  11 2609.72 841.861   2
  -2  -9 -12 524.587 238.557   4
   2  -9  12 784.385 364.495  15
  -2   9 -12 827.489 285.740   4
   2  -9  12 27.8404 286.248   9
   2  -9  13-179.358 235.635  15
  -2  -9 -13 670.731 340.864  13
  -2   9 -13 428.213 225.281   4
  -2  -9 -13 708.790 286.018   4
  -2  -9 -14 151.963 211.400   4
  -2   9 -14 302.371 223.074   4
  -2  -9 -14-53.0015 279.761  13
  -2  -9 -15 125.421 277.092  13
  -2  -9 -15-69.0996 206.528   4
  -2   9 -15-175.541 228.091   4
  -2   9 -16 208.282 182.231   4
  -2  -9 -16 684.175 281.990  13
  -2  -9 -16 588.101 219.619   4
  -2  -9 -17 110.527 193.428  13
  -2   9 -17-24.6634 143.464   4
  -2  -9 -17 43.3489 135.606   4
   2 -10 -18-12.7559 138.937   4
   2 -10 -18 49.5891 173.734  13
   2  10 -18 502.450 185.073   4
  -2  10  18 252.776 178.869   5
   2  10 -17 27315.8 929.421   4
   2 -10 -17 26153.0 1045.49  13
   2 -10 -17 26857.7 912.435   4
   2  10 -16-240.266 212.255   4
   2 -10 -16 112.431 177.155   4
   2 -10 -16 439.370 275.065  13
   2 -10 -15 7988.46 614.644   4
   2  10 -15 7916.87 592.017   4
  -2 -10  15 7381.25 714.343  15
   2 -10 -15 7817.58 698.418  13
   2  10 -14 7125.80 586.710   4
   2 -10 -14 7385.52 590.293   4
  -2 -10  14 7231.34 702.328  15
   2 -10 -14 7597.69 699.530  13
  -2 -10  13 26737.6 1276.17  15
   2 -10 -13 28382.3 1131.22   4
   2  10 -13 27901.1 1109.83   4
   2 -10 -13 28371.8 1296.40  13
  -2 -10  12-275.245 548.747   2
   2 -10 -12-221.496 252.623   4
  -2 -10  12-68.2784 274.563  15
   2 -10 -12 529.451 296.216  13
  -2  10  12-393.698 458.171   2
   2 -10 -12-708.227 538.360   6
   2  10 -12 31.7972 466.464   6
   2  10 -12-295.988 212.688   4
  -2 -10  12-279.251 310.677   9
   2 -10 -11-98.5096 330.715   6
  -2 -10  11-23.1896 219.562  15
  -2  10  11 352.317 494.984   2
   2 -10 -11-146.504 214.258  13
   2  10 -11-322.563 514.243   6
  -2 -10  11-240.971 470.721   7
  -2 -10  11 131.168 473.232   2
  -2 -10  10 256.274 270.760   7
   2 -10 -10 409.089 285.791   6
  -2  10  10 660.627 424.251   2
  -2 -10  10 677.298 457.138   2
   2  10 -10 918.552 514.610   6
  -2 -10   9 14974.3 1449.61   7
  -2 -10   9 13848.0 1311.76   2
  -2  10   9 15652.3 1452.37   2
   2 -10  -9 14525.0 1244.59   6
   2  10  -9 15348.8 1282.15   6
  -2 -10   8 999.376 423.256   2
   2  10  -8 1374.44 455.527   6
  -2  10   8 1730.93 518.967   2
  -2 -10   8 1291.46 468.531   7
   2 -10  -8 1290.71 339.403   6
  -2 -10   7 19545.6 1312.72   2
  -2 -10   7 23275.4 1614.97   7
  -2  10   7 20251.5 1341.63   2
   2  10  -7 20317.1 1236.56   6
   2 -10  -7 18969.4 1184.15   6
  -2 -10   6 66848.6 2205.83   2
  -2  10   6 71566.4 2275.58   2
   2  10  -6 67269.3 2028.67   6
   2 -10  -6 65329.1 1971.03   6
  -2 -10   6 73797.4 2688.57   7
  -2  10   5 39321.4 1500.34   2
  -2 -10   5 37526.4 1508.68   2
  -2 -10   5 40257.2 1898.44   7
   2  10  -5 36738.8 1353.16   6
   2 -10  -5 34069.2 1284.62   6
  -2  10   4-128.781 211.997   2
   2  10  -4 104.788 218.029   6
   2 -10  -4 91.5867 108.970   7
  -2 -10   4 75.5694 300.571   7
   2 -10  -4 24.2816 177.455   6
  -2 -10   4-33.1373 254.369   2
  -2  10   3 2622.11 327.784   2
   2 -10  -3 2575.87 320.130   7
  -2 -10   3 2510.86 344.539   2
  -2 -10   3 2681.58 489.127   7
   2 -10  -2 85404.5 1911.33   7
  -2  10   2 87244.8 2235.48   8
  -2 -10   2 85917.7 2437.15   7
  -2 -10   2 88078.9 1444.92   2
  -2  10   2 87173.1 1369.26   2
  -2  10   1 946.071 300.483   8
  -2 -10   1 774.393 324.879   7
   2 -10  -1 1186.32 279.212   7
  -2  10   1 1062.18 162.539   3
  -2 -10   1 869.710 142.067   3
   2 -10   0 21742.0 1118.79   7
  -2  10   0 20085.7 1070.04   8
  -2 -10   0 21011.2 492.859   3
  -2 -10   0 20343.5 1121.34   7
   2 -10   0 20562.8 571.417   1
  -2  10   0 21446.3 544.180   3
  -2  10  -1 361.271 256.122   8
   2 -10   1 219.701 236.790   7
   2  10   1-55.7938 138.621   1
  -2  10  -1 131.927 149.351   3
   2  10   1-18.6966 56.7006   8
  -2 -10  -1-74.3505 200.958   7
   2 -10   1 162.297 157.940   1
  -2 -10  -1 352.752 139.825   3
   2 -10   2 1510.40 421.545   7
  -2  10  -2 1302.90 358.229   8
   2 -10   2 1642.28 323.520   1
  -2  10  -2 1667.92 297.034   3
  -2 -10  -2 1428.19 345.974   7
  -2 -10  -2 1302.07 252.664   3
   2  10   2 1765.14 342.470   1
   2 -10   3 43.3572 287.299   7
   2  10   3 491.633 302.657   1
  -2 -10  -3 203.318 246.662   3
   2 -10   3 31.8483 215.384   1
  -2  10  -3 597.503 331.652   8
  -2  10  -3 218.519 223.909   3
   2  10   3-152.328 254.266   2
   2 -10   3 93.4946 224.014   2
  -2 -10  -4 16463.3 994.847   3
   2 -10   4 15822.5 998.744   2
   2  10   4 16363.7 1006.97   2
   2  10   4 17228.4 1038.84   1
   2 -10   4 18831.8 1299.63   7
   2 -10   4 16583.2 1039.90   1
  -2  10  -4 16870.4 1009.18   3
  -2  10  -4 18420.1 1242.66   8
   2 -10   5 13846.7 1211.65   7
  -2 -10  -5 12186.8 982.417   3
   2 -10   5 13028.0 1010.73   2
  -2  10  -5 13076.0 997.225   3
   2  10   5 13637.4 1021.64   2
  -2  10  -5 12362.1 1104.64   8
   2  10   5 12559.4 977.897   1
   2 -10   5 12624.9 991.920   1
   2  10   6 1421.90 458.297   2
   2  10   6 1850.66 503.837   1
  -2  10  -6 1969.92 528.763   8
   2 -10   6 2169.69 475.624   1
  -2 -10  -6 1943.91 513.348   3
  -2  10  -6 2042.16 489.526   3
   2 -10   6 1220.25 423.343   2
   2 -10   6 2454.36 644.210   7
   2  10   7 11980.9 1153.16   1
   2  10   7 10370.8 1079.45   2
   2 -10   7 11084.3 1159.61   2
   2 -10   7 11621.5 1143.95   1
  -2 -10  -7 11782.1 1190.25   3
   2 -10   7 11849.6 1273.63   7
  -2  10  -7 10824.9 1131.15   3
   2 -10   8 491.209 423.069   1
   2  10   8 482.772 465.245   1
   2  10   8 88.8850 381.430   2
   2 -10   8-47.1590 317.366   7
   2 -10   8-132.327 421.264   2
  -2  10  -8 505.414 457.426   3
  -2 -10  -8 21.0389 367.266   3
   2  10   9 2740.53 632.476   1
   2  10   9 2800.99 683.439   2
   2 -10   9 3490.07 771.720   1
  -2 -10  -9 2898.95 664.428   3
   2 -10   9 2191.44 579.491   2
   2 -10   9 2167.80 658.617   7
  -2  10  -9 2953.42 751.202   3
  -2  10 -10 12745.9 1476.02   3
   2 -10  10 13049.5 1512.04   2
   2  10  10 15022.4 1669.40   2
  -2 -10 -10 14308.3 1575.30   3
   2 -10  10 16757.5 960.222  15
   2 -10  10 11707.0 729.678   9
   2 -10  10 14337.9 1558.76   1
   2 -10  10 14236.6 1591.26   7
   2  10  10 12976.3 1477.50   1
  -2 -10 -11 2300.87 653.165   3
  -2 -10 -11 2584.06 370.138   4
   2 -10  11 2668.72 433.437   9
   2 -10  11 671.958 591.532   2
  -2  10 -11 2203.97 350.956   4
   2  10  11 2217.86 658.243   2
   2  10  11 1017.62 490.765   1
   2 -10  11 2762.71 492.442  15
   2 -10  11 2872.29 806.491   1
   2 -10  12 2051.28 462.737  15
   2 -10  12 1439.89 303.783   9
  -2  10 -12 2506.26 399.006   4
  -2 -10 -12 1622.23 312.512   4
  -2 -10 -13 6657.43 563.161   4
   2 -10  13 6860.56 599.946   9
  -2  10 -13 7963.74 643.976   4
   2 -10  13 6857.44 652.354  15
  -2 -10 -13 7173.57 702.947  13
  -2 -10 -14 5280.09 610.829  13
  -2  10 -14 4906.14 499.242   4
  -2 -10 -14 4761.50 483.911   4
  -2  10 -15-114.239 208.270   4
  -2 -10 -15 324.902 301.671  13
  -2 -10 -15-46.0932 198.834   4
  -2 -10 -16 1603.75 270.508   4
  -2 -10 -16 2071.06 386.943  13
  -2  10 -16 1930.06 300.208   4
  -2 -10 -17 1789.63 237.439   4
  -2 -10 -17 1391.59 258.778  13
  -2  10 -17 1807.40 234.328   4
   2 -11 -18 3180.94 269.112   4
  -2 -11  18 2559.68 236.569   5
   2  11 -18 3102.06 263.413   4
   2 -11 -18 3038.06 346.861  13
   2 -11 -17 257.315 211.626  13
   2 -11 -17 86.2542 154.445   4
   2  11 -17 618.252 210.324   4
   2  11 -16 983.897 264.119   4
   2 -11 -16 968.877 285.478  13
   2 -11 -16 953.876 236.036   4
   2 -11 -15 909.019 325.139  13
   2 -11 -15 812.091 274.781   4
  -2 -11  15 960.394 384.347  15
   2  11 -15 991.016 241.372   4
   2  11 -14-129.231 188.925   4
   2 -11 -14 117.547 258.930  13
   2 -11 -14-504.426 249.741   4
  -2 -11  14 2.68797 280.377  15
   2 -11 -13 34538.3 1226.43   4
   2  11 -13 34308.3 1206.32   4
   2 -11 -13 32181.7 1409.45  13
  -2 -11  13 32437.1 1386.05  15
   2  11 -12 9057.85 622.730   4
   2 -11 -12 9354.96 654.548   4
  -2 -11  12 8926.37 736.225  15
  -2 -11  12 6699.26 571.320   9
   2 -11 -12 9181.05 1204.56   6
  -2  11  12 9464.33 1407.21   2
  -2 -11  12 7168.58 1147.89   2
   2 -11 -12 9102.74 775.097  13
   2  11 -12 7823.70 1110.71   6
  -2 -11  11 2081.85 694.414   2
   2 -11 -11 1524.22 352.454  13
  -2 -11  11 2161.03 652.716   7
  -2 -11  11 1465.98 344.632  15
   2  11 -11 2102.17 673.762   6
  -2  11  11 1685.63 610.543   2
   2 -11 -11 2428.34 699.352   6
  -2 -11  11 1424.47 348.423   9
  -2 -11  10 3092.50 700.763   2
  -2  11  10 3107.18 749.888   2
   2 -11 -10 2535.66 663.026   6
  -2 -11  10 4690.84 923.113   7
   2  11 -10 2609.79 585.122   6
  -2 -11   9 39851.8 2391.36   7
   2  11  -9 36907.5 1969.53   6
  -2  11   9 40595.0 2237.33   2
  -2 -11   9 34769.0 2093.91   2
   2 -11  -9 34523.6 1907.55   6
   2 -11  -8 3912.29 674.148   6
  -2 -11   8 3459.68 665.727   2
   2  11  -8 3910.66 613.218   6
  -2  11   8 5311.31 853.395   2
  -2 -11   8 4080.43 773.475   7
  -2 -11   7 66.2805 301.437   7
   2 -11  -7 55.5703 234.525   6
   2  11  -7-143.293 282.242   6
  -2  11   7-183.116 359.855   2
  -2 -11   7 121.135 365.172   2
  -2  11   6 16660.7 1104.87   2
   2 -11  -6 13803.7 902.412   6
  -2 -11   6 16906.3 1331.40   7
  -2 -11   6 15821.0 1081.52   2
   2  11  -6 15893.6 999.155   6
  -2  11   5 1265.79 328.501   2
  -2 -11   5 1333.37 462.649   7
  -2 -11   5 1691.56 381.902   2
   2  11  -5 1330.73 274.098   6
   2 -11  -5 1328.35 316.090   6
   2 -11  -4 5583.96 375.058   7
   2 -11  -4 5077.66 445.877   6
   2  11  -4 5215.20 467.518   6
  -2 -11   4 6244.52 757.282   7
  -2 -11   4 4716.38 509.100   2
  -2  11   4 4578.96 484.727   2
  -2 -11   3 160.177 175.307   2
  -2 -11   3-99.9482 275.525   7
  -2  11   3 450.229 345.487   8
   2  11  -3 134.193 152.547   6
   2 -11  -3-80.7106 177.480   7
   2 -11  -3 149.707 143.550   6
  -2  11   3-56.5871 200.906   2
  -2  11   2 5607.97 649.912   8
   2 -11  -2 5003.01 520.074   7
  -2 -11   2 4735.69 651.974   7
  -2 -11   1 897.554 333.366   7
  -2  11   1 1019.66 369.362   8
   2 -11  -1 1161.61 346.828   7
  -2  11   0 107596. 2542.86   8
  -2 -11   0 108833. 2659.18   7
   2 -11   0 112597. 2627.76   7
  -2 -11  -1 20113.5 1121.47   7
  -2 -11  -1 18154.7 534.582   3
   2 -11   1 21508.4 1236.05   7
  -2  11  -1 21698.1 1175.14   8
   2  11   1 18755.9 571.598   1
   2 -11   1 19637.7 661.054   1
  -2  11  -1 18856.6 594.667   3
   2  11   2 685.309 163.208   8
   2  11   2 736.526 217.179   1
  -2  11  -2 713.766 331.589   8
   2  11   2 265.759 156.376   2
  -2  11  -2 970.811 262.953   3
  -2 -11  -2 690.158 233.272   3
   2 -11   2 732.120 365.741   7
   2 -11   2 828.026 276.519   1
  -2 -11  -2 445.731 223.850   7
   2 -11   2 629.186 178.787   2
   2 -11   3 25775.4 1202.82   1
   2  11   3 24007.6 1023.85   2
  -2  11  -3 24922.4 1368.28   8
   2 -11   3 27222.5 1541.97   7
  -2 -11  -3 23559.5 1008.78   3
  -2  11  -3 23788.1 1028.55   3
   2 -11   3 24409.1 1048.90   2
   2  11   3 25577.0 1152.68   1
   2 -11   4 7612.03 707.074   1
   2  11   4 7978.45 716.479   1
  -2  11  -4 7831.64 837.129   8
   2  11   4 7671.23 693.822   2
  -2 -11  -4 7603.25 688.933   3
   2 -11   4 9016.72 950.180   7
  -2  11  -4 7848.67 704.958   3
   2 -11   4 7018.86 687.186   2
   2  11   5 32693.1 1557.74   1
   2 -11   5 37367.4 2036.34   7
   2 -11   5 31966.5 1567.75   2
   2  11   5 33154.1 1576.41   2
  -2 -11  -5 32565.3 1559.34   3
  -2  11  -5 33697.1 1583.15   3
  -2  11  -5 33929.2 1847.58   8
   2 -11   5 32762.5 1588.45   1
  -2 -11  -6 1158.87 375.358   3
  -2  11  -6 2089.81 498.207   3
  -2  11  -6 1668.89 484.875   8
   2 -11   6 2957.61 588.991   1
   2  11   6 1051.70 411.041   2
   2 -11   6 1990.70 530.014   2
   2 -11   6 2107.48 594.793   7
   2  11   6 1509.25 480.308   1
   2  11   7 34343.7 1938.45   2
   2  11   7 32870.3 1870.46   1
   2 -11   7 32470.9 2129.88   7
  -2 -11  -7 31843.0 1891.79   3
  -2  11  -7 34283.7 1921.73   3
   2 -11   7 29297.6 1784.33   2
   2 -11   7 30641.4 1818.32   1
  -2 -11  -8 6642.29 974.457   3
   2  11   8 6423.10 975.968   1
   2 -11   8 6219.08 948.910   2
   2 -11   8 5905.36 846.921   1
   2 -11   8 6079.76 1005.81   7
  -2  11  -8 5980.02 890.527   3
   2  11   8 5427.47 898.508   2
   2  11   9 44765.8 2599.04   2
   2 -11   9 46020.4 2805.51   7
  -2 -11  -9 40144.3 2435.89   3
   2  11   9 42380.0 2469.84   1
   2 -11   9 41762.8 2569.23   2
  -2  11  -9 41834.7 2470.92   3
   2 -11   9 40698.7 2421.21   1
   2  11  10 883.714 373.072   1
   2 -11  10 2131.92 384.708  10
   2 -11  10 1547.43 608.626   1
  -2 -11 -10 1659.99 551.541   3
   2 -11  10 2085.06 430.637  15
   2 -11  10 2611.89 733.616   7
  -2  11 -10 3059.98 818.759   3
   2  11  10 1580.74 674.601   2
   2 -11  10 3012.61 851.893   2
   2 -11  10 2114.48 415.990   9
  -2 -11 -11 17629.8 1853.92   3
  -2  11 -11 18897.3 909.231   4
   2 -11  11 15120.4 1727.67   7
   2 -11  11 16410.2 1763.15   1
   2  11  11 19728.2 1947.49   1
   2 -11  11 16288.2 1784.38   2
  -2  11 -11 20822.0 2022.96   3
   2 -11  11 19300.3 980.803   9
  -2 -11 -11 19139.0 937.336   4
   2 -11  11 19131.5 1125.76  15
   2  11  11 16669.1 1806.06   2
  -2  11 -12 3649.91 438.133   4
   2 -11  12 3226.30 468.485   9
   2 -11  12 3026.01 480.770  15
  -2 -11 -12 3479.31 429.248   4
  -2 -11 -13 1873.10 430.187  13
  -2 -11 -13 1589.06 313.692   4
   2 -11  13 1701.93 389.276  15
  -2  11 -13 2336.95 375.885   4
   2 -11  13 1305.72 339.961   9
  -2 -11 -14 1663.20 324.221   4
  -2  11 -14 1470.62 303.434   4
  -2 -11 -14 1302.34 365.430  13
   2 -11  14 1532.59 334.932   9
   2 -11  14 1106.62 295.674  15
  -2 -11 -15-80.2779 185.133   4
  -2 -11 -15 439.592 302.220  13
  -2  11 -15 117.623 179.422   4
  -2  11 -16-48.6439 151.248   4
  -2 -11 -16-243.619 255.076  13
  -2 -11 -16 187.741 177.715   4
  -2  11 -17 7878.20 378.751   4
  -2 -11 -17 7449.00 363.045   4
  -2 -11 -17 7660.46 517.358  13
   2 -12 -18 234.186 180.277  13
   2 -12 -17 2864.27 391.171  13
   2  12 -17 2489.00 282.568   4
   2 -12 -17 2926.75 302.172   4
   2 -12 -16 38.2994 147.604   4
   2 -12 -16 48.9773 253.077  13
   2  12 -16-37.9794 153.145   4
  -2 -12  15 4490.79 597.409  15
   2 -12 -15 5148.83 559.214  13
   2  12 -15 5155.29 454.613   4
   2 -12 -15 5121.18 455.673   4
   2 -12 -14 308.906 198.928   4
   2  12 -14 394.728 185.649   4
  -2 -12  14 631.854 343.736  15
   2 -12 -14 591.749 336.176  13
  -2 -12  13 17138.9 1041.43  15
   2 -12 -13 16744.2 850.793   4
   2 -12 -13 16765.9 1036.82  13
   2  12 -13 16518.2 816.638   4
  -2 -12  12 8248.89 667.721   9
  -2 -12  12 8339.50 706.992  15
   2 -12 -12 8148.40 721.558  13
  -2 -12  11 1897.41 615.792   2
  -2 -12  11 2371.85 717.823   7
  -2 -12  11 2615.42 426.860  15
   2 -12 -11 2022.68 396.146  13
  -2 -12  11 2170.66 487.293  10
   2  12 -11 3812.49 828.045   6
  -2 -12  11 2582.88 436.840   9
  -2 -12  10 5017.79 845.632   2
  -2  12  10 4698.86 783.067   2
  -2 -12  10 6375.83 1053.92   7
   2  12 -10 4812.82 774.118   6
   2 -12 -10 3319.10 588.779   6
  -2 -12   9-135.472 363.371   2
  -2  12   9 402.394 355.247   2
  -2 -12   9 140.932 320.782   7
   2 -12  -9 748.441 454.909   6
   2  12  -9 614.673 417.251   6
  -2 -12   8 22210.5 1536.14   2
   2  12  -8 25369.4 1495.28   6
  -2  12   8 25750.7 1615.96   2
   2 -12  -8 25255.2 1472.78   6
  -2 -12   8 24768.1 1896.23   7
   2  12  -7 25256.5 1375.58   6
  -2  12   7 28563.9 1569.77   2
   2 -12  -7 28422.9 1430.31   6
  -2 -12   7 31661.2 1987.91   7
  -2 -12   7 26329.0 1520.88   2
   2  12  -6 6893.38 648.277   6
   2 -12  -6 6208.47 598.428   6
  -2 -12   6 7481.17 977.593   7
  -2 -12   6 7281.76 769.200   2
  -2  12   6 6441.95 673.326   2
  -2 -12   5 5612.25 794.099   7
   2  12  -5 5592.15 566.985   6
  -2  12   5 6555.51 606.648   2
   2 -12  -5 5230.83 504.869   6
  -2 -12   5 5220.86 573.118   2
  -2  12   4 13268.2 724.025   2
  -2 -12   4 11798.1 1092.80   7
   2  12  -4 12292.9 686.822   6
   2 -12  -4 12445.3 652.071   6
  -2 -12   4 13097.9 756.243   2
  -2  12   3 87183.0 1481.30   2
  -2 -12   3 86140.3 2776.84   7
   2 -12  -3 86068.4 1956.95   7
   2  12  -3 84695.7 1416.27   6
  -2  12   3 90329.5 2492.51   8
  -2 -12   3 89312.4 1616.06   2
   2 -12  -2 72046.5 1991.96   7
  -2  12   2 65907.6 2113.55   8
  -2 -12   2 71440.6 2428.14   7
  -2 -12   1 217657. 4087.77   7
   2 -12  -1 216144. 3669.58   7
  -2  12   1 222684. 3858.24   8
  -2  12   0 4270.99 610.096   8
  -2 -12   0 3028.23 579.722   7
   2 -12   0 3244.67 536.966   7
  -2  12  -1 34736.8 1523.65   8
  -2 -12  -1 33787.5 1490.71   7
   2 -12   1 34084.4 1627.96   7
   2 -12   2 331.717 151.478   2
   2 -12   2 905.419 351.969   7
   2  12   2 745.805 197.152   1
  -2 -12  -2 448.082 194.503   3
  -2  12  -2 498.365 180.244   3
  -2  12  -2 596.813 254.222   8
   2 -12   2 406.478 186.447   1
   2  12   2 123.109 138.450   2
  -2 -12  -2 582.178 265.081   7
   2  12   3 16220.1 931.188   1
   2 -12   3 16011.6 929.956   1
  -2  12  -3 15466.4 805.385   3
   2  12   3 14921.0 780.125   2
   2 -12   3 13773.5 766.099   2
  -2 -12  -3 15524.1 791.386   3
   2 -12   3 17220.5 1281.72   7
  -2  12  -3 15649.2 1124.31   8
  -2  12  -4 21289.4 1099.77   3
   2 -12   4 20347.9 1154.78   1
   2  12   4 21383.4 1102.67   2
   2 -12   4 22974.5 1546.63   7
  -2 -12  -4 20503.2 1077.75   3
   2 -12   4 20259.5 1075.36   2
  -2  12  -4 21768.9 1392.80   8
   2  12   4 21915.5 1168.89   1
   2  12   5 18549.4 1189.27   1
   2  12   5 17283.1 1106.74   2
   2 -12   5 17709.9 1452.05   7
  -2 -12  -5 18060.6 1151.39   3
  -2  12  -5 18634.2 1148.41   3
   2 -12   5 16488.6 1107.01   2
   2 -12   5 18225.5 1193.49   1
  -2  12  -5 17736.0 1346.30   8
  -2 -12  -6-123.631 325.903   3
   2 -12   6 141.484 330.694   7
   2  12   6-354.135 332.796   1
   2 -12   6-120.322 280.490   2
  -2  12  -6 334.255 367.433   3
  -2  12  -6-320.033 398.848   8
   2 -12   6 106.824 328.005   1
   2  12   6-154.573 251.467   2
   2 -12   7 1947.47 677.370   7
   2  12   7 2429.87 568.195   1
   2  12   7 2492.21 648.378   2
   2 -12   7 2490.31 617.796   1
  -2  12  -7 2540.49 563.981   3
  -2 -12  -7 2459.24 640.066   3
   2 -12   7 1365.97 317.718   2
   2  12   8 31678.3 1981.23   1
   2 -12   8 31796.0 2021.19   1
   2  12   8 35264.7 2108.87   2
   2 -12   8 27621.9 1859.76   2
  -2  12  -8 30737.1 1980.26   3
  -2 -12  -8 31257.1 1985.56   3
   2 -12   8 36175.9 2424.12   7
  -2 -12  -9 29006.3 2061.25   3
   2  12   9 29780.7 2069.92   1
   2 -12   9 26227.9 1986.91   2
   2  12   9 32278.4 2191.25   2
   2 -12   9 28641.3 2260.60   7
  -2  12  -9 31081.8 2112.31   3
   2 -12   9 30409.7 2135.92   1
  -2  12 -10 3687.06 715.083   3
   2 -12  10 3143.00 827.751   7
   2 -12  10 4724.12 963.611   1
   2 -12  10 3826.06 524.995  10
   2 -12  10 4954.78 555.367   9
   2 -12  10 4247.23 925.093   2
   2 -12  10 5145.32 585.931  15
   2 -12  11 22424.8 2123.03   7
   2 -12  11 24965.9 1119.45   9
   2 -12  12 1045.43 362.211  15
   2 -12  12 1034.01 356.049   9
  -2 -12 -12 1377.76 386.521  13
  -2 -12 -12 1310.95 300.228   4
  -2  12 -12 959.821 265.220   4
  -2 -12 -13 11332.1 714.420   4
  -2  12 -13 11739.6 721.595   4
   2 -12  13 10052.7 730.088   9
   2 -12  13 9491.63 756.384  15
  -2 -12 -13 10504.9 838.757  13
   2 -12  14 915.354 319.642  15
   2 -12  14 833.941 310.023   9
  -2 -12 -14 1022.91 349.905  13
  -2  12 -14 1205.14 302.267   4
  -2 -12 -14 1123.04 278.922   4
  -2  12 -15 2523.95 330.740   4
  -2 -12 -15 2601.10 332.536   4
  -2 -12 -15 2718.58 442.697  13
  -2  12 -16 74.1292 141.401   4
  -2 -12 -16 32.7033 175.216   4
  -2 -12 -16 67.3353 216.037  13
  -2 -12 -17 29.3880 170.002  13
   2 -13 -18 1693.11 263.529  13
   2 -13 -17 61.3495 197.812  13
   2 -13 -16 149.381 260.651  13
   2  13 -16 346.979 173.771   4
  -2 -13  16 106.068 232.402  15
   2  13 -15 1240.82 247.684   4
   2 -13 -15 1074.22 342.474  13
  -2 -13  15 1770.95 427.659  15
   2  13 -14 2165.68 314.590   4
   2 -13 -14 2594.58 438.722  13
  -2 -13  14 2332.88 463.614  15
   2 -13 -13 2130.55 456.120  13
  -2 -13  13 1919.58 440.181  15
   2 -13 -12 95.6658 234.737  13
  -2 -13  12-220.968 268.533  15
  -2 -13  11 1821.13 393.097   9
  -2 -13  11 2005.68 425.963  15
  -2 -13  11 1608.32 467.918  10
   2 -13 -11 2558.56 455.177  13
  -2 -13  11 1755.92 710.991   7
  -2 -13  10 11891.9 783.585  15
  -2 -13  10 10818.6 1397.36   7
  -2 -13  10 9837.34 863.903  10
  -2 -13  10 11057.3 729.456   9
   2 -13 -10 12207.4 818.460  13
  -2 -13   9 6845.63 1120.61   7
   2  13  -8 8919.23 835.219   6
  -2 -13   8 10064.0 1271.21   7
  -2 -13   8 8178.08 893.100   2
  -2 -13   7 921.200 394.510   2
   2  13  -7 1016.61 283.739   6
  -2 -13   7 1832.19 541.464   7
  -2 -13   6 4874.75 820.241   7
   2  13  -6 4215.31 493.581   6
  -2 -13   6 5303.91 675.203   2
  -2 -13   5 46.3866 347.546   7
  -2  13   4 25577.8 1436.50   8
  -2 -13   4 26441.8 1677.95   7
   2 -13  -3 65955.0 1814.62   7
  -2 -13   3 66757.9 2553.61   7
  -2  13   3 65340.5 2257.57   8
   2 -13  -2 63555.0 1969.01   7
  -2 -13   2 62717.3 2398.53   7
   2 -13  -1 5818.06 669.708   7
  -2 -13   1 5840.72 764.688   7
  -2  13   1 6174.89 676.356   8
  -2 -13   0 9172.22 878.387   7
  -2  13   0 9199.07 831.710   8
   2 -13   0 10427.0 912.273   7
  -2 -13  -1 59364.1 2079.46   7
   2 -13   1 63385.3 2292.53   7
  -2  13  -1 63418.3 2095.17   8
  -2 -13  -2 30046.1 1409.78   7
   2 -13   2 31797.5 1703.21   7
  -2  13  -2 30175.0 1492.05   8
   2 -13   3 37590.5 1935.06   7
  -2 -13  -3 33098.7 1443.21   7
  -2  13  -3 34513.5 1683.01   8
  -2  13  -4 3320.45 634.066   8
   2 -13   4 4395.88 751.631   7
  -2  13  -5 14568.6 1269.04   8
   2 -13   5 14637.0 1018.23   2
  -2  13  -5 13935.5 984.805   3
   2 -13   5 15464.1 1394.45   7
   2 -13   5 13059.2 1061.89   1
   2 -13   6 107.238 333.857   1
  -2  13  -6 523.254 412.914   8
  -2  13  -6-554.004 414.348   3
   2 -13   6-60.9196 273.395   2
   2 -13   6 148.921 394.937   7
   2 -13   7 60476.3 2579.96   1
   2 -13   7 54602.0 2376.85   2
  -2  13  -7 57066.2 2409.61   3
   2 -13   7 63719.8 3120.54   7
   2 -13   8 619.044 397.030   7
   2 -13   9-327.316 420.123   7
   2 -13   9 47.1643 263.148  15
   2 -13   9-75.7408 264.242   9
   2 -13  10 951.771 522.587   7
   2 -13  10 979.223 341.742  15
   2 -13  10 785.184 341.451  10
   2 -13  10 914.668 327.128   9
   2 -13  11 3051.92 530.906  15
   2 -13  11 3265.09 480.281   9
   2 -13  12 1118.99 381.520  15
  -2 -13 -12 809.307 363.479  13
   2 -13  12 769.374 304.089   9
  -2  13 -13 3091.22 347.353   4
   2 -13  13 2514.41 461.398  15
   2 -13  13 3365.81 477.609   9
  -2 -13 -13 3113.21 505.822  13
   2 -13  14 408.174 258.625  15
   2 -13  14 463.419 303.412   9
  -2 -13 -14 918.754 345.911  13
  -2  13 -14 208.599 162.957   4
  -2 -13 -15 1183.69 338.559  13
   2 -13  15 892.324 248.129  15
  -2  13 -15 1646.05 282.226   4
  -2 -13 -16 2702.34 392.193  13
  -2 -13 -17 183.939 155.120  13
   2 -14 -18-116.156 163.442  13
   2 -14 -17 246.223 198.335  13
  -2 -14  16 1314.61 326.146  15
   2 -14 -16 3155.06 439.171  13
  -2 -14  15 268.604 284.456  15
   2 -14 -15 99.1166 268.705  13
  -2 -14  14 413.203 284.470  15
   2 -14 -14 414.737 278.486  13
  -2 -14  13 5838.24 659.715  15
   2 -14 -13 5889.21 622.964  13
  -2 -14  12 968.273 353.039  15
   2 -14 -12 733.418 291.438  13
  -2 -14  11 5872.90 557.589   9
  -2 -14  11 6768.24 744.339  10
  -2 -14  11 6312.23 640.128  15
  -2 -14  11 7665.23 1260.33   7
   2 -14 -11 7697.29 700.304  13
  -2 -14  10 77.6006 275.076   9
   2 -14 -10 537.030 275.303  13
  -2 -14  10 709.378 367.320  10
  -2 -14  10 517.108 439.368   7
  -2 -14  10 333.816 213.738  15
  -2 -14   9-107.193 369.009   7
  -2 -14   8 20299.4 1855.95   7
  -2 -14   7 205.988 404.415   7
  -2 -14   6 292.606 380.704   7
  -2 -14   5 14440.4 1338.31   7
  -2  14   4 47608.4 1996.54   8
  -2 -14   4 47137.0 2305.77   7
  -2  14   3 10115.1 939.246   8
   2 -14  -3 13243.6 875.052   7
  -2 -14   3 12711.9 1161.23   7
   2 -14  -2 10187.4 855.145   7
  -2 -14   2 10006.2 1020.16   7
  -2  14   2 9952.07 970.852   8
  -2 -14   1 32463.1 1751.05   7
   2 -14  -1 33449.2 1593.59   7
  -2  14   1 31763.5 1529.96   8
  -2 -14   0 407.481 300.263   7
  -2  14   0 455.333 317.014   8
   2 -14   0 446.941 269.559   7
  -2  14  -1 56008.8 2007.22   8
   2 -14   1 57579.0 2273.57   7
  -2 -14  -1 53686.8 2057.40   7
   2 -14   2 2549.81 503.019   7
  -2  14  -2 3182.73 568.349   8
  -2 -14  -2 2638.85 495.391   7
   2 -14   3 30791.7 1815.68   7
  -2 -14  -3 29506.6 1414.59   7
  -2  14  -3 29727.1 1597.06   8
  -2  14  -4 18293.2 1361.36   8
   2 -14   4 18011.6 1497.52   7
   2 -14   5 4722.41 821.799   7
  -2  14  -5 3526.31 645.059   8
  -2  14  -6 14299.1 1364.12   8
   2 -14   6 16678.3 1599.46   7
   2 -14   7 17980.7 1774.60   7
   2 -14   8 1909.93 675.534   7
   2 -14   9 3393.56 484.741  15
   2 -14   9 2753.03 846.725   7
   2 -14   9 2069.47 435.432  10
   2 -14   9 2952.29 443.463   9
   2 -14  10-43.9588 387.489   7
   2 -14  10 7.00702 236.920  10
   2 -14  10 373.494 341.291  15
   2 -14  10 463.286 329.892   9
   2 -14  11 1580.89 399.992  10
   2 -14  11 1474.52 417.296  15
   2 -14  11 1815.09 397.497   9
  -2 -14 -11 1991.24 458.180  13
   2 -14  12 10519.2 835.346  15
  -2 -14 -12 9974.20 822.313  13
   2 -14  12 10353.4 768.312   9
   2 -14  13 5622.74 616.794  15
   2 -14  13 6473.77 599.274   9
  -2 -14 -13 7184.55 680.370  13
  -2 -14 -14 456.997 297.444  13
   2 -14  14 197.090 256.807  15
   2 -14  15 498.249 208.493  15
  -2 -14 -15 921.573 318.887  13
  -2 -14 -16 257.683 207.876  13
  -2 -14 -17 1788.69 253.350  13
   2 -15 -17 845.701 243.297  13
  -2 -15  16 1923.53 370.722  15
   2 -15 -16 1483.39 296.267  13
  -2 -15  15 10.6684 276.358  15
   2 -15 -15-261.430 247.212  13
  -2 -15  14 432.955 332.339  15
   2 -15 -14 568.706 342.373  13
   2 -15 -13 10768.4 840.321  13
  -2 -15  13 10866.4 846.495  15
   2 -15 -12 3276.13 496.292  13
  -2 -15  12 3019.15 482.782  15
  -2 -15  11 761.224 299.109  15
  -2 -15  11 511.521 343.800  10
   2 -15 -11 1227.99 336.582  13
  -2 -15  11 657.544 313.993   9
  -2 -15  10 10270.0 1408.06   7
  -2 -15  10 9599.39 844.565  10
  -2 -15  10 10124.6 729.493   9
   2 -15 -10 10926.9 781.251  13
  -2 -15  10 10454.0 776.880  15
  -2 -15   9 5190.13 585.279  10
  -2 -15   9 5326.72 975.977   7
  -2 -15   9 4984.38 545.727  15
  -2 -15   9 5115.61 522.669   9
  -2 -15   8 20412.9 1835.79   7
  -2 -15   7 26770.2 2045.38   7
  -2 -15   6 293.590 344.637   7
  -2  15   5 392.130 353.870   8
  -2 -15   5 1031.64 550.019   7
  -2  15   4 286.449 240.666   8
  -2 -15   4 304.625 337.273   7
   2 -15  -3 46063.8 1680.38   7
  -2 -15   3 43306.6 2244.47   7
  -2  15   2 8146.35 838.250   8
   2 -15  -2 8669.36 794.519   7
  -2 -15   2 7972.49 933.769   7
  -2  15   1-118.533 287.263   8
   2 -15  -1-140.337 332.338   7
  -2 -15   1 239.077 298.499   7
  -2  15   0 1354.40 371.359   8
  -2 -15   0 1665.77 445.874   7
   2 -15   0 1718.89 464.866   7
  -2 -15  -1 12790.0 1066.34   7
   2 -15   1 13371.3 1185.43   7
  -2  15  -1 11702.3 972.534   8
  -2  15  -2 94.1588 296.429   8
  -2 -15  -2 389.409 304.112   7
   2 -15   2 218.965 370.721   7
   2 -15   3 346.962 312.672   7
  -2 -15  -3 156.639 286.417   7
  -2  15  -3-69.7616 340.818   8
   2 -15   4 10393.9 1174.97   7
  -2  15  -4 8906.86 1008.12   8
  -2  15  -5 1446.26 513.268   8
   2 -15   5 1931.83 585.906   7
  -2  15  -6 786.420 468.477   8
   2 -15   6 378.423 422.628   7
   2 -15   7 13500.1 1544.04   7
   2 -15   8 19827.8 945.899   9
   2 -15   8 21685.7 1090.92  15
   2 -15   8 21999.3 2046.44   7
   2 -15   9 9019.74 745.210  15
   2 -15   9 7948.35 720.302  10
   2 -15   9 10395.4 1453.58   7
   2 -15   9 8658.93 664.440   9
   2 -15  10 77.8873 270.214  15
   2 -15  10-872.809 658.219   7
   2 -15  10-46.2124 256.040  10
   2 -15  10-3.95895 297.752   9
   2 -15  11 14139.1 931.690  10
   2 -15  11 15648.3 940.596   9
   2 -15  11 17420.5 1114.28  15
  -2 -15 -11 14941.1 973.348  13
  -2 -15 -12 956.853 336.304  13
   2 -15  12 609.933 371.138  15
   2 -15  12 755.604 345.964   9
   2 -15  13 270.571 320.258   9
   2 -15  13 505.442 297.718  15
  -2 -15 -13-117.657 280.527  13
  -2 -15 -14 1887.66 398.592  13
   2 -15  14 1897.54 360.066  15
  -2 -15 -15 874.939 270.285  13
   2 -15  15 885.338 234.991  15
  -2 -15 -16 246.518 215.640  13
   2 -16 -17 2743.01 324.155  13
   2 -16 -16 2366.29 345.065  13
  -2 -16  16 1726.98 349.916  15
  -2 -16  15 5578.85 603.052  15
   2 -16 -15 5521.22 535.209  13
   2 -16 -14 448.211 286.901  13
  -2 -16  14 23.8588 277.269  15
  -2 -16  13 393.462 277.184  15
   2 -16 -13 268.974 251.137  13
  -2 -16  12 1571.64 406.020  15
   2 -16 -12 1584.41 393.420  13
  -2 -16  11 9768.97 934.483  10
  -2 -16  11 10688.4 823.966  15
   2 -16 -11 10065.7 796.192  13
  -2 -16  10 6467.39 635.511  15
  -2 -16  10 5465.79 1043.73   7
   2 -16 -10 6549.54 640.568  13
  -2 -16  10 6895.57 747.907  10
  -2 -16  10 7035.80 627.143   9
  -2 -16   9 2875.56 878.325   7
  -2 -16   9 1799.50 352.011  15
  -2 -16   9 2287.03 460.429  10
  -2 -16   9 1746.16 356.977   9
   2 -16  -9 2121.43 382.391  13
  -2 -16   8 529.274 475.889   7
  -2 -16   7 396.872 489.049   7
  -2  16   6 13472.0 1173.56   8
  -2 -16   6 14137.7 1551.94   7
  -2  16   5 7091.85 869.276   8
  -2 -16   5 8966.81 1149.31   7
  -2  16   4 9852.19 1009.86   8
  -2 -16   4 12883.5 1312.22   7
  -2  16   3 9425.96 930.820   8
  -2 -16   3 8424.46 1047.19   7
  -2  16   2 14976.1 1104.44   8
   2 -16  -2 13820.8 1052.43   7
  -2 -16   2 13354.3 1242.16   7
  -2  16   1 1989.32 461.019   8
   2 -16  -1 1960.65 481.104   7
  -2 -16   1 2339.55 604.483   7
  -2 -16   0 68.6804 295.150   7
  -2  16   0 340.917 221.881   8
   2 -16   0 610.791 369.153   7
   2 -16   1 68060.2 2715.81   7
  -2 -16  -1 61746.6 2372.58   7
  -2  16  -1 64269.9 2262.12   8
  -2  16  -2 394.112 279.739   8
  -2 -16  -2 826.870 341.471   7
   2 -16   2 204.925 276.242   7
   2 -16   3 2556.34 622.111   7
  -2 -16  -3 2112.67 477.103   7
  -2  16  -3 1992.83 532.025   8
  -2  16  -4 5433.11 761.486   8
   2 -16   4 7644.95 1067.84   7
   2 -16   5 3181.17 735.822   7
  -2  16  -5 2857.66 609.794   8
  -2  16  -6 9916.62 1167.96   8
   2 -16   6 12144.9 1440.83   7
   2 -16   7 10638.0 1423.64   7
   2 -16   8 2445.43 719.266   7
   2 -16   8 2793.22 415.868   9
   2 -16   8 3211.04 455.432  15
   2 -16   8 2728.24 443.896  10
   2 -16   9-133.815 469.732   7
   2 -16   9 743.183 306.307  10
   2 -16   9 627.716 319.266   9
   2 -16   9 467.781 319.506  15
  -2 -16 -10-226.708 310.032  13
   2 -16  10 57.4791 292.572   9
   2 -16  10 491.471 378.677  15
   2 -16  10 102.451 236.849  10
  -2 -16 -11-147.608 278.551  13
   2 -16  11 629.829 357.923  15
   2 -16  11 289.113 237.616  10
   2 -16  11 70.2506 280.934   9
   2 -16  12 238.982 294.406  15
  -2 -16 -12 195.092 270.590  13
   2 -16  12 598.124 311.553   9
  -2 -16 -13 430.215 246.992  13
   2 -16  13 496.920 295.643  15
   2 -16  13 888.344 309.570   9
  -2 -16 -14 861.619 319.094  13
   2 -16  14 209.223 221.823  15
  -2 -16 -15 1255.62 307.581  13
   2 -16  15 1026.38 234.217  15
  -2 -16 -16 309.025 183.335  13
   2 -17 -17 90.3658 151.215  13
  -2 -17  16 261.103 224.991  15
   2 -17 -16 345.308 208.799  13
   2 -17 -15 2010.19 346.028  13
  -2 -17  15 2645.59 458.180  15
  -2 -17  14 818.104 363.948  15
   2 -17 -14 834.759 326.736  13
   2 -17 -13 8187.96 696.089  13
  -2 -17  13 7403.68 690.898  15
   2 -17 -12 9593.29 770.647  13
  -2 -17  12 9284.89 780.970  15
   2 -17 -11 1119.30 320.894  13
  -2 -17  11 746.696 286.975  15
  -2 -17  11 1176.54 259.357  14
  -2 -17  11 1211.00 442.998  10
  -2 -17  10 5164.71 1155.57   7
   2 -17 -10 5174.90 570.431  13
  -2 -17  10 4269.12 629.125  10
  -2 -17  10 4726.93 605.701  15
  -2 -17  10 5049.15 566.331   9
  -2 -17   9 2528.72 792.735   7
  -2 -17   9 1903.73 383.469   9
   2 -17  -9 2229.19 385.188  13
  -2 -17   9 1919.48 425.814  10
  -2 -17   9 2353.80 395.365  15
  -2 -17   8 2183.78 712.644   7
  -2 -17   8 1749.46 322.881  15
  -2 -17   8 1865.43 379.052  10
  -2 -17   8 2229.62 388.738   9
  -2 -17   7 638.721 466.038   7
  -2 -17   6 4772.96 917.771   7
  -2 -17   5 296.058 331.467   7
  -2 -17   4 675.499 385.292   7
  -2  17   3 18438.5 1322.32   8
  -2 -17   3 21961.3 1714.51   7
   2 -17  -2 2274.71 510.905   7
  -2 -17   2 2717.27 670.103   7
  -2  17   2 2136.71 488.116   8
  -2  17   1 238.218 273.967   8
   2 -17  -1-152.827 293.096   7
  -2 -17   1 131.476 253.725   7
  -2  17   0 2702.84 496.533   8
  -2 -17   0 3459.82 724.450   7
   2 -17   0 3324.94 636.766   7
  -2 -17  -1 7456.88 921.290   7
  -2  17  -1 8197.65 883.171   8
   2 -17   1 7767.74 973.106   7
  -2  17  -2 2633.21 562.765   8
  -2 -17  -2 2847.97 565.672   7
   2 -17   2 3602.31 678.046   7
   2 -17   3 350.469 428.833   7
  -2  17  -3-109.191 252.000   8
   2 -17   4 426.166 468.510   7
  -2  17  -4 331.897 315.328   8
  -2  17  -5 16471.5 1435.70   8
   2 -17   5 19802.0 1776.40   7
   2 -17   6 6521.34 1090.49   7
  -2  17  -6 6007.08 957.691   8
   2 -17   7 27746.0 1217.09  15
   2 -17   7 25299.7 1189.98  10
   2 -17   7 23745.9 2131.76   7
   2 -17   7 25258.7 1054.39   9
   2 -17   8 8775.51 721.060  15
   2 -17   8 7308.74 688.682  10
   2 -17   8 7655.91 621.507   9
   2 -17   9 2410.53 424.166  15
   2 -17   9 2544.01 788.209   7
   2 -17   9 2449.50 437.327  10
  -2 -17  -9 2302.98 410.490  13
   2 -17   9 2401.60 447.929   9
   2 -17  10 1141.70 370.504  15
  -2 -17 -10 1096.49 353.066  13
   2 -17  10 1048.56 330.436  10
   2 -17  10 1154.31 398.032   9
  -2 -17 -11 730.204 305.147  13
   2 -17  11 333.766 233.389  10
   2 -17  11 1187.87 386.841   9
   2 -17  11 989.769 361.068  15
   2 -17  12 606.949 336.233  15
  -2 -17 -12 727.073 322.304  13
   2 -17  12 1160.66 354.864   9
  -2 -17 -13 1359.04 348.021  13
   2 -17  13 1068.86 325.326  15
   2 -17  13 982.395 354.603   9
  -2 -17 -14-108.777 218.134  13
   2 -17  14-108.668 241.423  15
  -2 -17 -15 53.9330 204.657  13
   2 -17  15 202.716 193.692  15
  -2 -17 -16 2790.53 322.646  13
   2 -18 -17 2976.72 308.654  13
   2 -18 -16 471.104 200.372  13
  -2 -18  15 103.333 265.262  15
   2 -18 -15 409.946 235.159  13
  -2 -18  14 2065.18 416.388  15
   2 -18 -14 2877.34 413.369  13
   2 -18 -13 5914.84 607.490  13
  -2 -18  13 5557.62 617.004  15
  -2 -18  12 880.305 358.778  15
   2 -18 -12 616.457 286.053  13
  -2 -18  11 2133.80 445.834  15
  -2 -18  11 1153.65 438.622  10
   2 -18 -11 1896.24 399.261  13
  -2 -18  11 1734.72 357.600  14
  -2 -18  10 1554.96 424.678  15
  -2 -18  10 1915.10 481.969  10
   2 -18 -10 1409.59 348.994  13
  -2 -18   9 2019.17 425.510  15
  -2 -18   9 2357.87 445.057  10
  -2 -18   9 2152.79 729.902   7
   2 -18  -9 2115.99 388.142  13
  -2 -18   9 2019.95 415.840   9
   2 -18  -8 2134.81 382.112  13
  -2 -18   8 2177.54 677.066   7
  -2 -18   8 2574.82 439.878  10
  -2 -18   8 1995.87 406.897   9
  -2 -18   8 1795.77 351.942  15
  -2 -18   7 19673.0 1894.34   7
  -2 -18   6 5653.23 1030.14   7
  -2 -18   5 1539.65 526.136   7
  -2 -18   4 1154.48 355.849   7
  -2 -18   3 23027.4 1822.27   7
  -2 -18   2 221.504 364.357   7
   2 -18  -2 332.169 253.942   7
   2 -18  -1 28711.1 1732.00   7
  -2 -18   1 27942.5 1892.01   7
  -2 -18   0 201.479 258.867   7
   2 -18   0 566.158 340.459   7
   2 -18   1 2926.58 714.017   7
  -2  18  -1 2420.14 542.907   8
  -2 -18  -1 2230.30 546.703   7
  -2 -18  -2 4654.33 718.655   7
  -2  18  -2 6584.40 805.782   8
   2 -18   2 4949.55 833.819   7
   2 -18   3 39422.0 2371.25   7
  -2  18  -3 40461.0 2053.07   8
   2 -18   4-64.3413 316.036   7
  -2  18  -4-83.3688 343.925   8
  -2  18  -5 22091.2 1680.73   8
   2 -18   5 26248.8 2127.79   7
   2 -18   6 3713.94 840.571   7
   2 -18   7 204.939 258.825  10
   2 -18   7 320.428 306.289   9
   2 -18   7-143.784 376.019   7
   2 -18   7 768.359 324.604  15
   2 -18   8 366.915 300.131   9
   2 -18   8 549.613 321.663  15
  -2 -18  -8 198.365 202.197  13
   2 -18   8 368.325 282.850  10
   2 -18   8-9.96103 570.651   7
   2 -18   9 16200.2 1025.31  15
   2 -18   9 14855.8 901.901   9
   2 -18   9 13759.8 949.341  10
  -2 -18  -9 13493.2 891.019  13
  -2 -18 -10 842.605 316.048  13
   2 -18  10 982.883 401.282  15
   2 -18  10 818.061 357.495  10
   2 -18  10 878.037 356.319   9
   2 -18  11 1796.51 456.373   9
   2 -18  11 2297.97 489.420  15
  -2 -18 -11 1565.61 375.936  13
   2 -18  11 1541.58 373.251  10
  -2 -18 -12 4445.35 555.984  13
   2 -18  12 4514.87 585.684  15
   2 -18  12 5645.97 593.479   9
  -2 -18 -13 2850.25 427.542  13
   2 -18  13 2403.19 436.452  15
  -2 -18 -14-45.9393 215.624  13
   2 -18  14 58.3693 213.989  15
   2 -18  15-243.842 168.161  15
  -2 -18 -15 151.491 180.020  13
  -2 -18 -16 830.811 196.311  13
   2 -19 -16 1614.86 282.484  13
   2 -19 -15 668.046 248.431  13
  -2 -19  15 602.815 282.258  15
   2 -19 -14 2647.16 368.272  13
  -2 -19  14 3203.01 474.622  15
   2 -19 -13 2712.11 426.060  13
  -2 -19  13 3181.74 500.792  15
   2 -19 -12 918.570 293.492  13
  -2 -19  12-47.5578 275.958  15
   2 -19 -11 1859.39 377.103  13
  -2 -19  11 2580.19 448.774  15
  -2 -19  11 1699.37 501.144  10
  -2 -19  11 2608.77 391.072  14
  -2 -19  10-54.1358 266.984  15
   2 -19 -10 234.369 258.591  13
  -2 -19  10-149.019 303.968  10
  -2 -19   9 37846.2 1442.21  15
  -2 -19   9 37421.5 1540.49  10
  -2 -19   9 38389.3 2856.44   7
   2 -19  -9 35115.2 1330.18  13
  -2 -19   8 13459.6 830.579   9
   2 -19  -8 12872.6 777.977  13
  -2 -19   8 13713.3 927.176  10
  -2 -19   8 13236.6 1628.34   7
  -2 -19   8 12962.5 865.424  15
  -2 -19   7 21677.5 1050.08  15
  -2 -19   7 20225.0 973.637   9
  -2 -19   7 21121.6 1993.61   7
  -2 -19   7 21837.4 1081.78  10
  -2 -19   6 352.628 371.351   7
  -2 -19   5 13195.2 1481.47   7
  -2 -19   4 11576.0 1376.76   7
  -2 -19   3 3905.01 756.869   7
  -2 -19   2 3023.50 723.420   7
  -2 -19   1 3793.02 774.524   7
   2 -19  -1 3821.15 698.016   7
  -2 -19   0 526.943 379.699   7
   2 -19   0 857.210 433.903   7
   2 -19   1 6787.57 1002.10   7
  -2 -19  -1 5871.59 895.839   7
  -2 -19  -2 12704.1 1194.95   7
   2 -19   2 14763.0 1463.68   7
   2 -19   3 11177.9 1326.99   7
   2 -19   4 13089.2 1487.67   7
   2 -19   5 317.933 411.587   7
   2 -19   6 6395.21 623.219  15
   2 -19   6 6281.17 600.834  10
   2 -19   6 6149.41 1156.09   7
   2 -19   6 6122.68 553.056   9
   2 -19   7 42920.5 2958.07   7
   2 -19   7 45275.6 1570.30  15
   2 -19   7 40412.0 1370.10   9
   2 -19   8 2139.33 415.852  10
   2 -19   8 3225.22 794.258   7
  -2 -19  -8 2269.58 395.673  13
   2 -19   8 2872.63 484.739  15
   2 -19   8 3110.31 462.510   9
  -2 -19  -9 1416.76 309.882  13
   2 -19   9 1291.96 404.389  15
   2 -19   9 1168.16 314.077   9
   2 -19   9 1506.69 374.030  10
   2 -19  10 4029.19 522.194  10
  -2 -19 -10 5160.85 578.681  13
   2 -19  10 5950.29 670.016  15
   2 -19  10 4342.96 500.985   9
   2 -19  11 3792.11 521.955  10
   2 -19  11 4737.04 617.778  15
   2 -19  11 4533.97 551.631   9
  -2 -19 -11 4156.96 526.497  13
   2 -19  12-15.8005 281.069  15
  -2 -19 -12-358.327 272.140  13
   2 -19  12 92.3464 285.993   9
  -2 -19 -13 601.926 273.719  13
   2 -19  13 379.375 277.998  15
   2 -19  14 1569.68 305.288  15
  -2 -19 -14 1666.94 303.529  13
   2 -19  15 888.304 214.170  15
  -2 -19 -15 704.163 222.858  13
   2 -20 -16 531.519 178.195  13
   2 -20 -15 690.070 226.251  13
  -2 -20  15 453.262 261.002  15
   2 -20 -14 164.952 198.262  13
  -2 -20  14 7.12079 239.014  15
   2 -20 -13 2678.52 408.048  13
  -2 -20  13 2545.78 478.190  15
  -2 -20  12 1150.01 276.811  14
  -2 -20  12 664.073 321.043  15
   2 -20 -12 1301.24 332.593  13
   2 -20 -11-78.4030 227.110  13
  -2 -20  11-227.437 264.750  14
  -2 -20  11 318.761 317.505  10
  -2 -20  11-4.52418 256.469  15
  -2 -20  10 248.019 252.103  15
   2 -20 -10-38.0342 217.541  13
  -2 -20  10 216.413 335.149  10
  -2 -20   9 13806.5 972.788  10
  -2 -20   9 11747.3 836.655  15
   2 -20  -9 12106.3 787.112  13
  -2 -20   8 951.709 528.657   7
   2 -20  -8 913.034 292.786  13
  -2 -20   8 687.960 300.512  10
  -2 -20   8 923.143 303.861  15
  -2 -20   7 2417.80 417.986  15
  -2 -20   7 2818.96 782.988   7
  -2 -20   7 2277.20 433.218  10
  -2 -20   6 13342.7 812.010  10
  -2 -20   6 12130.3 779.893  15
  -2 -20   6 11522.1 1487.55   7
  -2 -20   5 3600.51 837.694   7
  -2 -20   4 2354.36 734.536   7
  -2 -20   3 227.080 314.390   7
  -2 -20   2-375.196 438.416   7
  -2 -20   1 150.667 296.523   7
   2 -20  -1 258.854 366.479   7
  -2 -20   0 1978.55 591.101   7
   2 -20   0 2295.45 603.893   7
   2 -20   1 989.741 469.243   7
  -2 -20  -1 404.237 356.559   7
   2 -20   2 921.823 514.569   7
   2 -20   3-63.8450 360.866   7
   2 -20   4 1097.80 521.622   7
   2 -20   5 1404.59 605.656   7
   2 -20   5 1776.85 364.858  15
   2 -20   5 1734.45 305.082   9
   2 -20   5 2153.65 399.457  10
   2 -20   6 2033.50 362.619  15
   2 -20   6 1673.08 663.123   7
   2 -20   6 1856.60 384.129  10
   2 -20   6 2389.03 404.948   9
   2 -20   7 5782.58 597.558  15
   2 -20   7 6834.01 1212.79   7
   2 -20   7 5767.05 607.796  10
   2 -20   7 5923.69 564.384   9
   2 -20   8 12761.7 899.422  15
  -2 -20  -8 10641.2 736.748  13
   2 -20   8 11497.7 872.744  10
   2 -20   8 12140.8 812.418   9
  -2 -20  -9 11793.5 824.256  13
   2 -20   9 13224.1 924.398  10
   2 -20   9 15525.2 923.032   9
   2 -20   9 14518.6 966.579  15
   2 -20  10 1770.25 395.463  10
  -2 -20 -10 1773.78 373.561  13
   2 -20  10 1795.44 430.889  15
   2 -20  10 1851.77 419.515   9
   2 -20  11-42.3721 241.150  10
  -2 -20 -11 221.180 238.312  13
   2 -20  11 133.942 308.780  15
   2 -20  11 102.538 303.856   9
   2 -20  12 4823.75 586.627  15
  -2 -20 -12 5265.22 529.757  13
   2 -20  12 5839.13 562.953   9
  -2 -20 -13-20.1684 206.064  13
   2 -20  13 71.2088 241.020  15
   2 -20  14 172.298 197.214  15
  -2 -20 -14-236.017 186.059  13
   2 -20  15-88.7313 139.150  15
  -2 -20 -15 12.4165 143.076  13
   2 -21 -16 66.1412 132.426  13
  -2 -21  15 747.454 277.316  15
   2 -21 -15-87.9933 173.821  13
   2 -21 -14 28.7745 190.811  13
  -2 -21  14-131.860 251.902  15
   2 -21 -13 938.599 279.297  13
  -2 -21  13 933.929 326.076  15
  -2 -21  12 1343.55 314.127  14
  -2 -21  12 776.233 307.652  15
   2 -21 -12 1634.64 343.831  13
  -2 -21  11 1848.74 492.467  10
  -2 -21  11 2422.96 473.180  15
   2 -21 -11 2111.61 366.488  13
  -2 -21  11 2156.13 356.571  14
  -2 -21  10 1659.92 378.910  15
   2 -21 -10 1636.97 345.172  13
  -2 -21  10 1154.52 372.495  10
   2 -21  -9 1969.99 361.954  13
  -2 -21   9 2428.08 498.108  10
  -2 -21   9 1609.84 377.908  15
  -2 -21   8 296.911 284.166  15
  -2 -21   8 222.952 234.541  10
  -2 -21   8-305.927 506.614   7
  -2 -21   7 3255.53 864.673   7
  -2 -21   7 3262.84 482.112  15
  -2 -21   7 3550.91 493.106  10
  -2 -21   6 3229.28 472.475  10
  -2 -21   6 3033.49 447.987  15
  -2 -21   6 2277.43 738.280   7
  -2 -21   5 2495.56 383.825  10
  -2 -21   5 1650.17 323.064  15
  -2 -21   5 1846.04 678.088   7
  -2 -21   4 5504.48 1031.73   7
  -2 -21   3 6747.38 1083.94   7
  -2 -21   2 278.679 409.565   7
  -2 -21   1-142.880 272.544   7
   2 -21  -1 308.503 362.470   7
  -2 -21   0 13402.6 1417.91   7
   2 -21   0 13755.4 1386.67   7
  -2 -21  -1 12615.6 1344.56   7
   2 -21   1 14884.1 1527.79   7
   2 -21   2 17218.1 1671.88   7
   2 -21   3 876.164 543.916   7
   2 -21   3 403.397 220.116  10
   2 -21   4 7065.40 604.324  15
   2 -21   4 7438.59 1257.92   7
   2 -21   4 7422.35 673.333  10
   2 -21   4 7238.91 553.240   9
   2 -21   5 21854.9 961.791   9
   2 -21   5 23552.0 2160.52   7
   2 -21   5 22974.6 1162.66  10
   2 -21   5 23817.6 1131.26  15
   2 -21   6 37440.8 2767.60   7
   2 -21   6 34601.3 1388.33  10
   2 -21   6 36926.5 1434.41  15
   2 -21   6 33990.4 1236.02   9
   2 -21   7 3865.40 519.967  10
   2 -21   7 4143.57 505.115   9
   2 -21   7 4477.29 545.527  15
   2 -21   8 5959.68 648.636  15
   2 -21   8 4872.98 590.565  10
   2 -21   8 5765.42 586.926   9
   2 -21   9 911.097 379.512   9
  -2 -21  -9 329.276 193.099  13
   2 -21   9 813.423 315.186  10
   2 -21   9 654.927 294.974  15
   2 -21  10 3978.70 520.222   9
   2 -21  10 3636.96 572.285  15
  -2 -21 -10 3652.78 480.467  13
   2 -21  10 3832.08 537.863  10
   2 -21  11 2923.15 484.898  15
   2 -21  11 2414.72 439.332  10
  -2 -21 -11 2549.22 398.411  13
   2 -21  11 2311.68 383.586   9
   2 -21  12 901.419 338.983  15
  -2 -21 -12 1109.85 286.351  13
  -2 -21 -13 1310.22 287.487  13
   2 -21  13 753.638 260.049  15
  -2 -21 -14 1183.97 256.889  13
   2 -21  14 737.041 224.582  15
   2 -21  15 186.755 127.058  15
  -2 -21 -15 108.882 130.952  13
  -2 -22  15 352.701 216.553  15
   2 -22 -15 138.664 138.145  13
  -2 -22  14 1565.78 329.737  15
   2 -22 -14 1871.53 284.565  13
   2 -22 -13 1918.06 316.273  13
  -2 -22  13 1894.82 390.338  15
  -2 -22  12 1950.53 329.780  14
   2 -22 -12 1485.83 309.311  13
  -2 -22  12 1546.37 392.845  15
  -2 -22  11 5191.53 666.469  10
  -2 -22  11 4650.40 566.804  15
  -2 -22  11 4934.42 537.366  14
   2 -22 -11 4717.52 480.418  13
   2 -22 -10 495.309 266.165  13
  -2 -22  10-158.338 295.006  10
  -2 -22  10-73.7209 297.014  15
  -2 -22  10 221.766 251.953  14
  -2 -22   9 481.063 316.757  10
  -2 -22   9 691.117 299.585  15
  -2 -22   8 5180.17 620.074  10
  -2 -22   8 5983.74 619.914  15
  -2 -22   7 1082.28 321.552  10
  -2 -22   7 927.536 296.261  15
  -2 -22   6 3770.73 491.575  10
  -2 -22   6 3051.56 413.338  15
  -2 -22   6 3108.62 825.371   7
  -2 -22   5 9146.07 700.508  10
  -2 -22   5 8623.69 652.857  15
  -2 -22   5 8764.30 1349.06   7
  -2 -22   4 779.210 296.308  10
  -2 -22   4 688.854 439.031   7
  -2 -22   3-119.893 231.462  10
  -2 -22   3 264.808 324.503   7
  -2 -22   2 2051.38 675.536   7
  -2 -22   1 7809.76 1120.07   7
   2 -22   0 4223.97 768.585   7
  -2 -22   0 4187.80 843.697   7
   2 -22   1 2341.82 695.369   7
   2 -22   2 4388.36 904.893   7
   2 -22   2 4960.31 541.618  10
   2 -22   3 9505.62 1325.60   7
   2 -22   3 10210.8 768.320  10
   2 -22   3 9610.34 687.569  15
   2 -22   4 11352.5 686.703   9
   2 -22   4 11516.7 775.524  15
   2 -22   4 12081.1 1503.94   7
   2 -22   4 12300.6 848.980  10
   2 -22   5 1856.68 369.493   9
   2 -22   5 1822.62 371.227  15
   2 -22   5 2077.69 744.031   7
   2 -22   5 1794.65 405.852  10
   2 -22   6 378.949 317.996  10
   2 -22   6 88.1671 242.225  15
   2 -22   6 87.5122 285.822   9
   2 -22   7-154.414 294.239  15
   2 -22   7-95.2887 248.700  10
   2 -22   7 287.942 284.464   9
   2 -22   8 1510.80 361.817  15
   2 -22   8 561.323 300.016  10
   2 -22   8 1294.52 358.168   9
   2 -22   9 4296.23 563.039  10
   2 -22   9 4940.55 594.763  15
  -2 -22  -9 3496.66 438.261  13
   2 -22   9 4545.73 522.506   9
   2 -22  10 10401.0 735.739   9
   2 -22  10 9262.58 757.077  10
   2 -22  10 10318.4 844.184  15
  -2 -22 -10 8882.58 667.504  13
  -2 -22 -11 1569.67 335.444  13
   2 -22  11 2202.28 446.635  15
   2 -22  11 1851.23 372.993  10
   2 -22  12 4084.58 498.978  15
  -2 -22 -12 3763.01 390.496  13
   2 -22  13 1162.90 270.231  15
  -2 -22 -13 1273.95 254.983  13
   2 -22  14 5544.28 416.556  15
  -2 -22 -14 5080.15 382.183  13
   2 -23 -15 545.121 164.173  13
  -2 -23  15 350.733 190.840  15
  -2 -23  14 3118.61 400.080  15
   2 -23 -14 3119.65 326.911  13
  -2 -23  13 538.002 310.210  15
   2 -23 -13 27.8592 177.644  13
  -2 -23  12 6574.77 632.401  15
   2 -23 -12 5762.86 491.621  13
  -2 -23  12 7398.54 548.870  14
  -2 -23  11 2458.05 439.715  15
  -2 -23  11 1871.74 459.641  10
   2 -23 -11 2469.24 375.042  13
  -2 -23  11 1994.33 367.932  14
   2 -23 -10 2806.95 388.585  13
  -2 -23  10 2446.85 512.096  10
  -2 -23  10 2975.39 484.456  15
  -2 -23  10 3436.68 472.152  14
  -2 -23   9 1934.73 420.818  10
  -2 -23   9 1716.94 360.953  15
  -2 -23   8 166.494 253.001  15
  -2 -23   8 74.6115 249.354  10
  -2 -23   7 256.164 249.187  10
  -2 -23   7 912.374 296.863  15
  -2 -23   6 1039.08 294.485  15
[truncated: 2,265,339 more chars]
